# Supplementary material for: Comparative Proteomic Analysis Reveals the Ascorbate Peroxidase-Mediated Plant Resistance to Verticillium dahliae in Gossypium barbadense
Source: Front Plant Sci. 2022 May 19;13:877146. doi: 10.3389/fpls.2022.877146 (PMC9161280; doi:10.3389/fpls.2022.877146)
Supplement: Supplementary Figure 1 — Disease index of XH7 and XH21 after V. dahliae incubation. The number of four represented the highest disease index when the whole plant died, and the number of zero indicated the lowest disease index with no visible wilting. The numbers zero to four are also presented by different colors for visualization. [file Data_Sheet_1.zip]

Archive with 34 entries (33 files):
- sFigures&Tables/
- __MACOSX/._sFigures&Tables
- sFigures&Tables/TableS1-Primers.xlsx
- __MACOSX/sFigures&Tables/._TableS1-Primers.xlsx
- sFigures&Tables/.DS_Store
- __MACOSX/sFigures&Tables/._.DS_Store
- sFigures&Tables/TableS2-DAPs.xlsx
- __MACOSX/sFigures&Tables/._TableS2-DAPs.xlsx
- sFigures&Tables/Figure S8.tif
- __MACOSX/sFigures&Tables/._Figure S8.tif
- sFigures&Tables/Figure S9.tif
- __MACOSX/sFigures&Tables/._Figure S9.tif
- sFigures&Tables/Figure S4.tif
- __MACOSX/sFigures&Tables/._Figure S4.tif
- sFigures&Tables/TableS3-XH21specific.xlsx
- __MACOSX/sFigures&Tables/._TableS3-XH21specific.xlsx
- sFigures&Tables/Figure S5.tif
- __MACOSX/sFigures&Tables/._Figure S5.tif
- sFigures&Tables/Figure S7.tif
- __MACOSX/sFigures&Tables/._Figure S7.tif
- sFigures&Tables/Figure S6.tif
- __MACOSX/sFigures&Tables/._Figure S6.tif
- sFigures&Tables/Figure S2.tif
- __MACOSX/sFigures&Tables/._Figure S2.tif
- sFigures&Tables/Figure S3.tif
- __MACOSX/sFigures&Tables/._Figure S3.tif
- sFigures&Tables/Figure S1.tif
- __MACOSX/sFigures&Tables/._Figure S1.tif
- sFigures&Tables/Figure S12.tif
- __MACOSX/sFigures&Tables/._Figure S12.tif
- sFigures&Tables/Figure S11.tif
- __MACOSX/sFigures&Tables/._Figure S11.tif
- sFigures&Tables/Figure S10.tif
- __MACOSX/sFigures&Tables/._Figure S10.tif
