# Supplementary material for: Comparative Proteomic Analysis Reveals the Ascorbate Peroxidase-Mediated Plant Resistance to Verticillium dahliae in Gossypium barbadense
Source: Front Plant Sci. 2022 May 19;13:877146. doi: 10.3389/fpls.2022.877146 (PMC9161280; doi:10.3389/fpls.2022.877146)
Supplement: Supplementary Figure 1 — Disease index of XH7 and XH21 after V. dahliae incubation. The number of four represented the highest disease index when the whole plant died, and the number of zero indicated the lowest disease index with no visible wilting. The numbers zero to four are also presented by different colors for visualization. [file Data_Sheet_1.zip › sFigures&Tables/TableS1-Primers.xlsx]

## Sheet: 工作表1
Table S2. Primers used in this work.
A
Name	Gene ID	Full name		Primer sequences (5'-3')	Production size (bp)
Prx70	Gbar_A08G004360.1	Class III peroxidase 70	sence	GCGGTGTCACTTAATCCTGGC	225
			anti-sence	CGCACAAGACACGGTTCCTG
Prx21L	Gbar_D09G015950.1	Peroxidase 21 -like protein	sence	TGGTGCTTTCACGCTTTCAATC	209
			anti-sence	CGAGTACAACACCGCTTCCG
Prx72	Gbar_A11G004440.1	Peroxidase 72	sence	CCAATCCTATGCTTCTCAACTGCG	286
			anti-sence	ACCCCTATACCCTGTCAACGG
Prx	Gbar_D03G015330.1	class III peroxidase	sence	CCGTTGTTATTCTTGGAGGGC	285
			anti-sence	GGCAGCTACTTCGCCTTGTC
Prx21L2	Gbar_A09G016230.1	Peroxidase 21 -like protein	sence	GGTGCTTTCACGCTTTCAAT	153
			anti-sence	TACTCGGCATAGTCAGGTTCCA
Prx24L	Gbar_D10G017280.1	peroxidase, putative	sence	GCCCTAAAGTCGTTTCTTGTGC	125
			anti-sence	TGCCAGTGAAACTCTACCGTCT
PrxP7	Gbar_A09G022640.1	Peroxidase superfamily protein	sence	GCCAAAGAGCGTAGAGCAAC	222
			anti-sence	CTTGCCGAAATCAACCCAGA
Prxb	Gbar_A03G019120.1	bacterial-induced class III peroxidase	sence	CGCTGCTCGTGATTCTGTAGTTC	168
			anti-sence	TGAGTATTGAGACCCTTTGCTGC
Prx1L	Gbar_A08G021910.1	cationic peroxidase 1-like	sence	CAGTATTGGGAGCAGTGGC	280
			anti-sence	CCGCCTAAAGTAGCGACAG
B
Name	Gene ID	Full name		Primer sequences (5'-3')	Production size (bp)
YUCCA10	Gbar_A08G012810.1	Flavin-containing monooxygenase YUCCA10 -like protein	sence	TGTAGCATAAGAGGCAACGAGG	198
			anti-sence	ACCAACGCAGTACAAGCCATTC
Acox1	Gbar_A11G002330.1	Peroxisomal acyl-coenzyme A oxidase 1 -like protein	sence	GTAGCCGATGCTTCTTGTGC	197
			anti-sence	AGCCATTTCAGCCACTCACC
FAD	Gbar_A09G021360.1	FAD/NAD(P)-binding oxidoreductase family protein isoform 1	sence	AAAGAAGACCTCCCTGACCCA	202
			anti-sence	CCACAACGCACCCGAGTAC
DFR	Gbar_A05G011710.1	Dihydroflavonol-4-reductase	sence	CGTCAGAGATGTCGCATTAGCA	146
			anti-sence	TGGTAGGGATGGGATACTCTGG
PDC	Gbar_D10G003260.1	Thiamine pyrophosphate dependent pyruvate decarboxylase family protein	sence	GCTCTGTTGGGTGCTCTTTGC	298
			anti-sence	TCCCCAGTTTCAGCAATCACG
AKHSD	Gbar_A08G025060.1	PREDICTED: bifunctional aspartokinase/homoserine dehydrogenase 1, chloroplastic-like	sence	CCTGGATTGATTGGTGCGACA	272
			anti-sence	GCAACATTAGAGTCCGCCGTA
PDC2	Gbar_A09G017760.1	Thiamine pyrophosphate dependent pyruvate decarboxylase family protein	sence	CAGTGACTCTGCCGTGATTGC	209
			anti-sence	CTTGTGCGGTAACCTGGAAAC
G6PD1	Gbar_D01G002170.1	Glucose-6-phosphate 1-dehydrogenase-2C chloroplastic	sence	AAGAGGGCGGAGATAAGGGTA	323
			anti-sence	GGAGTGAAGAGTGACCAGGCT
GLDH	Gbar_A09G016230.1	L-galactono-1,4-lactone dehydrogenase-2C mitochondrial -like protein	sence	GGTGGCATTCTTCAGGTAGGTG	189
			anti-sence	GGTCACTTCAGCAACCACTCCA
	Gbar_D05G030220.1	Chorismate synthase, chloroplastic -like protein	sence	GTGCTTCCAGACGGTTCAGT	258
			anti-sence	TCCTTTGGTTGCGGGTAATG
	Gbar_A10G022010.1	Phenylalanine ammonia-lyase	sence	GTGACCTGGTTCCACTTTCCT	202
			anti-sence	AAGGAAGCTAACCCAGACCCA
GbUBQ	Gbar_A11G011160.1	Ubiqutin	sence	GAAGGCATTCCACCTGACCAAC	198
			anti-sence	CTTGACCTTCTTCTTCTTGTGCTTG
C
Name	Gene ID	Full name		Primer sequences (5'-3')	Production size (bp)
APX1A	Gbar_A05G009740.4		sence	CCAACTGTGAGCGAGGAATAC	268
APX1D	Gbar_D05G010210.5		anti-sence	CAGCGTAGGTGAGGTTAGGG
APX2A	Gbar_A02G018360.1		sence	CATACGCAGACCTTTACCAGC	270
			anti-sence	GTTCCTTTGTCCAAGCACCCT
APX2D	Gbar_D02G024280.1		sence	TTGTGGCATTATCTGGGGGTC	295
			anti-sence	GAGCGAGCTGAAGTGGGAGTA
APX3A	Gbar_A03G022390.1		sence	TTGTGGCATTATCTGGGGGTC	191
			anti-sence	CTTGCGGAACTCAGGGTC
XPA3D	Gbar_D03G000830.1		sence	AGGGGGACCTAATGGTTCTA	140
			anti-sence	CAAGCTGGTAAAGGTCTGCA
APX12A	Gbar_A08G021140.1		sence	TCCGTCTAGCGTGGCACT	137
APX13D	Gbar_D08G021920.1		anti-sence	CTCGAGAAGCCTGACTGC
D					target gene
Name		Primer sequences (5'-3')	restriction enzyme	Production size (bp)	Gbar_A05G009740.4, Gbar_D05G010210.5,Gbar_A08G021140.1, Gbar_D08G021920.1
APX-VIGS	sence	ACTAGTGCCTAGATATCGCCGTCA	SpeI	254
	anti-sence	GGCGCGCCCACTGAGACCCATTTGAGCA	AscI
CLA1-VIGS	sence	GGAATTCGAGAAAGGCCGAGGTTATCC	EcoRI
	anti-sence	CGGGATCCACCATCTGCACCAACGAGG	BamHI
# the restriction enzyme cutting site are shown in red

## Sheet: Sheet1
B
Name	Gene ID	Full name	GO term		Primer sequences (5'-3')	Production size (bp)
CACMS	Gohir.A03G136700.2	clathrin adaptor complexes medium subunit family protein	clathrin adaptor complex	sence	GCACAGGGACGAGCAACAAA	171
				anti-sence	GATGAGCGGTTTTACCTGAGTGC
ADAPTIN	Gohir.D03G149700.1	adaptin family protein	clathrin adaptor complex	sence	CCATTGGCACCTGGAGCATC	180
				anti-sence	CTCCATTCTCCCATCCTCGG
ARA6	Gohir.D01G063000.1	ARA6	chloroplast envelope	sence	CCAGGGATGAAGGCACTGGATA	287
				anti-sence	TAAGCGTCAGCGGTCTCG
DRBP	Gohir.D09G040700.1	Dihydrodipicolinate reductase, bacterial/plant	chloroplast stroma	sence	GTATCCAAGCTCCAGGATGAGG	336
				anti-sence	TCCACCAAAGGGCAAGTAACAG
10-FS	Gohir.A05G400500.2	10-formylteahydrofolate synthesis	response to cytokinin	sence	TCTACCCAATCAGACAAGGCTC	282
				anti-sence	TCCAGTTTCCCTCACCATCCCT
GLT	Gohir.D12G251500.1	NADP-dependent glutamate synthesis 1	response to cytokinin	sence	TCAGCCACCGCAGACAAGA	193
				anti-sence	CCAACGCACACGAACCACC
PROFILING	Gohir.D05G028500.1	profilin 5	seed trichome elongation	sence	CTGCCGCTGCTATCGTTGGT	217
				anti-sence	GTCACCCCTCCAGATCCCTTTT
GHF32	Gohir.D03G107700.1	Glycosyl hydrolases family 32 protein	seed trichome elongation	sence	CTGGCGAAACCAACGAGTCTGT	117
				anti-sence	GTGGGGGAACCATAACAGGG
CYP1A3	Gohir.D13G159400.2	cytochrome P450, family 97, subfamily A, polypeptide 3	iron ion binding	sence	CCTCCAGCCTTTTTCCCCA	260
				anti-sence	TGTTATCCCCCTGGTAGAATCC
LACS7	Gohir.D01G021400.1	long-chain acyl-coa synthetase 7	long-chain fatty acid-CoA ligase activity	sence	TTTGGCAGCGGTAGGAGG	189
				anti-sence	AAGGCGAGGTGAGACCAAGG
RL29	Gohir.D05G299200.1	ribosomal L29 family protein	structural constituent of ribosome	sence	GCTCAGGTGTTGACGGTGATC	120
				anti-sence	CCTTCTCCTGATGGCTCTGGTC
PRS7e	Gohir.D11G004600.1	ribosomal protein s7e family protein	structural constituent of ribosome	sence	CCTGCTGAGATTGTCGGGAAG	139
				anti-sence	CTGCGAGCTTCCGGTAAACTG
LACS9	Gohir.D06G045200.1	long chain acyl-CoA synthetase 9	long-chain fatty acid-CoA ligase activity	sence	GGCTCTTGTCGTGGCTTCC	151
				anti-sence	CAGTCGTGCCTTCTTGCC
Rpn2	Gohir.A09G204800.1	26S proteasome regulatory complex, non-ATPase subcomplex, Rpn2/Psmd1 subunit	regulation of catabolic process	sence	GAAGCCAGTGATTCTCGTGTCG	116
				anti-sence	TCAAGGATCCCAGAGGCTAGGA
PL29-2	Gohir.D11G220900.1	Ribosomal L29 family protein	chloroplast envelope	sence	CAGGCCACCTTCTTTCGG	268
				anti-sence	GCTTGTTGATGCCCTCTTCG
PLCNTH	Gohir.D11G235400.1	P-loop containing nucleoside triphosphate hydrolases superfamily protein	chloroplast envelope	sence	GAGTTTCCAGAGGCAGATGGC	108
				anti-sence	GGCTCCTAGAGTGTTTGACCGT
GhUBQ				sence	GAAGGCATTCCACCTGACCAAC	198
				anti-sence	CTTGACCTTCTTCTTCTTGTGCTTG
