# Supplementary material for: Comparative Proteomic Analysis Reveals the Ascorbate Peroxidase-Mediated Plant Resistance to Verticillium dahliae in Gossypium barbadense
Source: Front Plant Sci. 2022 May 19;13:877146. doi: 10.3389/fpls.2022.877146 (PMC9161280; doi:10.3389/fpls.2022.877146)
Supplement: Supplementary Figure 1 — Disease index of XH7 and XH21 after V. dahliae incubation. The number of four represented the highest disease index when the whole plant died, and the number of zero indicated the lowest disease index with no visible wilting. The numbers zero to four are also presented by different colors for visualization. [file Data_Sheet_1.zip › sFigures&Tables/TableS2-DAPs.xlsx]

## Sheet: Sheet1
ID	Annotation	XH7-r0-1	XH7-r0-2	XH7-r0-3	XH7-r6-1	XH7-r6-2	XH7-r6-3	XH7-r24-1	XH7-r24-2	XH7-r24-3	XH21-r0-1	XH21-r0-2	XH21-r0-3	XH21-r6-1	XH21-r6-2	XH21-r6-3	XH21-r24-1	XH21-r24-2	XH21-r24-3
Gbar_D10G027570	pCPR10-12	13770099	12307836	11532660	19144604	19314608	22479612	28183670	29372158	45768328	48190576	46607696	55565796	26938880	27231916	28954432	49526320	51184920	58569764
Gbar_A01G010070	translation elongation factor 1A-2	18674684	20030420	19721052	39590416	33964896	26413612	29839584	32033376	39954832	12631727	6425613	9188688	12544642	26824608	22619044	20690486	11226044	22808916
Gbar_A05G032810	putative fructose-bisphosphate aldolase 3, chloroplastic	5137984	4850708	4.85214e+06	3.0084e+06	3.2362e+06	3629995	2.78893e+06	2.83232e+06	4.10827e+06	3.7018e+06	3.16153e+06	3916681	3937222	4318983	4405115	3.01125e+06	3275788	3.78005e+06
Gbar_A04G011160	hypothetical protein F383_02664	19009724	20467362	18028612	98341.9	25335764	22046052	21599440	13521845	1.60457e+06	22762776	22768362	27579316	20582366	20285394	32044.7	141402	85659.8	69517.5
Gbar_D04G012400	Polyubiquitin-A	11806378	12794030	6150793	27719670	28140512	20517172	34649240	32462940	36027756	8762704	7.29034e+06	9929828	13979626	7.92433e+06	21405820	25846684	18869148	20884920
Gbar_A02G008250	Tubulin alpha chain	5273945	5.3182e+06	5581550	2.54558e+06	1.91214e+06	2.90171e+06	2.18148e+06	2.13022e+06	3331253	3428866	3.46343e+06	3.68189e+06	3214075	3.52091e+06	3.18015e+06	1.88245e+06	2.25838e+06	2.31092e+06
Gbar_D02G005700	Major allergen Pru ar 1	3749785	3100590	3.48347e+06	3.06119e+06	3.0364e+06	2600904	3.07969e+06	3.08068e+06	3.90846e+06	8439112	7.2549e+06	10377433	3.63198e+06	4230029	5.50327e+06	5976308	5107270	6.06305e+06
Gbar_A02G006730	alcohol dehydrogenase 2b	6907582	7087433	7724047	6812026	7.08146e+06	8768586	6333739	6.28376e+06	7.77576e+06	4299432	4.63163e+06	4755839	6730778	7633769	6801389	6.72399e+06	7345776	7.37943e+06
Gbar_D04G017350	RecName: Full=Tubulin alpha-2 chain; AltName: Full=Alpha-2-tubulin	4.5168e+06	4.29998e+06	4.95052e+06	2.70127e+06	2.26343e+06	3175592	2.44978e+06	2.33746e+06	3651039	3.06823e+06	3.7277e+06	3.39755e+06	3.18903e+06	3325718	2.80441e+06	1.88522e+06	2360703	2.26305e+06
Gbar_A09G014930	Cytochrome b-c1 complex subunit 9	3433596	3144332	3.06648e+06	2705718	2.96302e+06	2.38269e+06	1.99784e+06	2.30476e+06	2.51452e+06	4.99726e+06	3.16357e+06	5175338	2.02894e+06	2.71253e+06	3.53022e+06	2.80017e+06	2531403	3.01555e+06
Gbar_A05G038480	hypothetical protein CISIN_1g0317061mg	11288194	10941928	10225546	17675594	18892526	15471112	20665314	21060722	19123056	14723777	13431971	17531200	11897786	14752658	16216272	19745008	16738665	19825522
Gbar_A01G021670	PREDICTED: histone H2B.8-like	5463276	4857838	4868609	11424000	9903788	4.34025e+06	6170238	8626240	5540953	1.88356e+06	2294425	2.0109e+06	5604200	8927998	5.73855e+06	7178385	5768013	6600074
Gbar_A13G011120	Tubulin alpha-3/alpha-5 chain -like protein	2.50389e+06	2.30257e+06	2.4226e+06	1.52935e+06	1.2768e+06	1260429	1.42867e+06	1.3738e+06	1.61803e+06	2.00083e+06	2.08992e+06	1.54872e+06	2.03405e+06	1.99666e+06	2.07761e+06	1.10483e+06	1.02133e+06	1.17685e+06
Gbar_A12G010060	Lipoxygenase domain-containing 1	2.166e+06	2.10716e+06	2.09678e+06	2.95259e+06	2694887	3055914	3189647	3.0766e+06	2.59761e+06	6156933	8373547	5.87934e+06	3.93485e+06	2.30389e+06	3.86377e+06	4404968	5075432	3795517
Gbar_D01G021250	short chain alcohol dehydrogenase	5.30558e+06	4.99297e+06	5.30182e+06	8858732	8.04856e+06	7.19612e+06	9352282	9559071	13182586	12247615	11819669	12533131	8527247	10180536	10169249	12796538	11641769	13947031
Gbar_A01G021790	hypothetical protein ZEAMMB73_313798	5.34211e+06	6.96611e+06	7455188	11905289	11725293	9099751	7469456	8548607	8017004	1602892	3534777	1364421	7.91905e+06	14866380	12441253	9302855	6.84048e+06	5.45016e+06
Gbar_A03G008930	RecName: Full=Tubulin beta-5 chain; AltName: Full=Beta-5-tubulin	2.02446e+06	2.16406e+06	2.47288e+06	1.08239e+06	1.07391e+06	1.34687e+06	1.13801e+06	950885	1.25948e+06	1.73487e+06	1.77059e+06	1.72057e+06	1816305	1.68107e+06	1.4286e+06	877544	1.02747e+06	1.01191e+06
Gbar_D09G009550	chloroplast Cu/Zn superoxide dismutase	2.42752e+06	2.0557e+06	2.03718e+06	1.5684e+06	1.66785e+06	1.90473e+06	1.61869e+06	2.06298e+06	2.12269e+06	3.35811e+06	2.79177e+06	3481487	1.97219e+06	2.0673e+06	1.85275e+06	1.69128e+06	1.99013e+06	2.06678e+06
Gbar_A05G007330	hypothetical protein JCGZ_14905	4900507	4.74759e+06	5.36336e+06	5917086	6.55069e+06	10806053	9572558	10327731	8518497	3792980	21652614	3.5411e+06	20684208	4.57763e+06	8702383	10752221	20046784	9146082
Gbar_A07G021540	Malate dehydrogenase-2C mitochondrial	457197	465364	491907	15877259	17991238	21285372	21411934	20914738	30778004	211881	210505	339261	4.02833e+06	4.39291e+06	5.81176e+06	9603199	10661003	10365448
Gbar_A02G009670	Biotin carboxylase 1, chloroplastic	2.27724e+06	2.42708e+06	2.37324e+06	1.28758e+06	1.27466e+06	1.43116e+06	997859	939467	1.33907e+06	1.47119e+06	1.36952e+06	1.48138e+06	1.55258e+06	1.54807e+06	1.64637e+06	1.01585e+06	1.06384e+06	1.13464e+06
Gbar_D07G019230	ribulose-1,5-bisphosphate carboxylase/oxygenase small subunit (chloroplast)	1.51124e+06	1.45467e+06	2.03012e+06	1.0541e+06	1.07122e+06	1.04238e+06	2.26193e+06	1.72677e+06	2271408	2.94616e+06	2457513	3.31806e+06	902677	908031	1.07442e+06	537858	450740	621428
Gbar_A03G019390	General regulatory factor 2, OMEGA	5799684	4938131	6.61086e+06	11285952	10420927	14575783	13493994	13280283	13174098	9043980	13446756	8778567	10843493	5.72597e+06	12519180	10464157	14413338	9990715
Gbar_D13G019380	WD repeat-containing 74	201094	197402	205745	32217456	34696444	32720480	37999388	38545120	39182888	301668	265502	356779	7164571	7.2987e+06	9156054	25990670	18779658	25897910
Gbar_D12G025640	Caffeic acid 3-O-methyltransferase	1.52777e+06	1.51621e+06	1.49276e+06	911762	872270	898354	830476	791175	1.19601e+06	918277	814603	870876	1.31982e+06	1.31577e+06	1.4897e+06	824604	985168	1239810
Gbar_A03G024320	ribulose-1,5-bisphosphate carboxylase/oxygenase large subunit (chloroplast)	2.06616e+06	1852988	1.93163e+06	1.08696e+06	916845	978377	1.74826e+06	1644966	1.69682e+06	8638473	1.75424e+06	1.64706e+06	1.46279e+06	1.30503e+06	1.3076e+06	595448	678663	667435
Gbar_A06G018070	heat shock protein 70	5292759	5055333	5.36186e+06	8571681	7.65522e+06	8720081	8964183	8205182	12241362	4.7412e+06	5.01438e+06	4288225	7173049	6.33616e+06	7.23134e+06	6.32732e+06	7.4604e+06	7.2541e+06
Gbar_A11G016070	Methionine aminopeptidase 2B -like protein	24517.3	334715	426829	3.47571e+06	6.67184e+06	11982473	7.47238e+06	14623650	790242	132325	1.0069e+06	325040	638988	2.80333e+06	3.07789e+06	7.07613e+06	1	1907450
Gbar_D05G040340	hypothetical protein F383_08810	1.62482e+06	1564826	1499806	959668	996101	988993	719776	751343	1.24435e+06	1.17066e+06	856307	1116777	1.18264e+06	1303662	1.07813e+06	683921	642575	884614
Gbar_D05G035200	Cobalt ion binding	1.41185e+06	1.25856e+06	1.36212e+06	981380	1.0417e+06	1.14344e+06	871267	923136	66754.3	1.56778e+06	1.25219e+06	1.84082e+06	598632	1.0425e+06	1.02771e+06	981154	908876	931933
Gbar_D07G007380	Malate dehydrogenase	4859347	4280118	4670611	10387476	11551025	12242337	10635269	10341780	15640422	4.38869e+06	4.00382e+06	5.31987e+06	5.98965e+06	6278148	7.92108e+06	7531050	6856416	8210936
Gbar_A04G014110	non-symbiotic hemoglobin protein	3.76331e+06	3.65967e+06	3.35382e+06	5085004	4865466	4.43998e+06	4434540	4538018	5.814e+06	2.33802e+06	2.06492e+06	2.63792e+06	3.77952e+06	5565428	4.83649e+06	5.26101e+06	4385068	5900852
Gbar_A07G004360	Uncharacterized protein F383_04740	1.1601e+06	1.03046e+06	997811	682950	655248	603599	591284	627358	803106	1.45028e+06	1.01155e+06	1.52532e+06	792047	1.14987e+06	998688	639739	445799	737354
Gbar_A08G023050	putative aldo-keto reductase 1	981496	870047	840331	757086	738327	829831	946796	949214	1.4057e+06	1620207	1490402	1.59429e+06	794647	875361	902066	863506	779283	1.05034e+06
Gbar_A01G004640	epidermis-specific secreted glycoprotein EP1-like protein	3.36983e+06	3240389	3.39507e+06	5.57474e+06	5272584	5642156	8978096	7885328	5.83164e+06	11745657	11373990	12537804	4.96124e+06	5.02329e+06	6.28886e+06	12054054	9467668	11622710
Gbar_A04G012910	Caffeoyl-CoA O-methyltransferase 1	2.85815e+06	2.7001e+06	2617651	3263781	3.37715e+06	4.01258e+06	4.01247e+06	4.19943e+06	6.05126e+06	1.2858e+06	2.46031e+06	1.79786e+06	2.74068e+06	3.19104e+06	4.52626e+06	4.73847e+06	4835710	4963571
Gbar_D11G008780	Transketolase, chloroplastic	1.01774e+06	1.01979e+06	999202	699682	616216	645800	605610	572319	771851	615998	581948	538663	882622	864809	831092	540445	503140	605097
Gbar_D08G023740	putative aldo-keto reductase 1	863197	829614	798946	687084	766317	753641	870726	929525	1086395	1486358	1.39152e+06	1.53008e+06	874693	858292	927051	804235	729875	1.0154e+06
Gbar_D02G005760	VdI2	2.98362e+06	2924193	2.96611e+06	3820984	4764248	5014298	7.82281e+06	6819089	9275006	8.30876e+06	9726592	14183367	5126492	5.00509e+06	6.43702e+06	12999395	10971432	10833924
Gbar_A01G013150	40S ribosomal S14-3 -like protein	3.92251e+06	4.13702e+06	4089583	4.44858e+06	5140679	3141453	3.15912e+06	3.38964e+06	2.27367e+06	1.07053e+06	2.05294e+06	436614	3.81163e+06	4475826	3405797	2.56462e+06	1819349	3.44337e+06
Gbar_A10G013100	GRIM-19 protein isoform 1	962366	847788	796864	614329	591894	511583	400836	516697	263473	789465	520807	1.02813e+06	734628	902658	673563	541803	521624	753338
Gbar_D02G015330	Plant invertase/pectin methylesterase inhibitor superfamily	595782	558369	569697	735675	699157	648325	651596	601609	738047	1941371	1650230	2487589	875900	1.11638e+06	935348	1.26697e+06	893684	1.24277e+06
Gbar_D03G014740	Lactoylglutathione lyase	4571930	4177668	4467343	6.24857e+06	6533935	7282119	10117541	9408000	11687606	8545727	8413992	11059985	5.4369e+06	5.28692e+06	7.39366e+06	12578551	12409776	12818972
Gbar_A01G002260	60S ribosomal L14-2 -like protein	3686644	3.8727e+06	4407507	3.62384e+06	4.06468e+06	3.22419e+06	2528443	3.1826e+06	4386176	974382	1.95586e+06	1.16831e+06	2.14237e+06	3.71062e+06	3489680	2.5892e+06	2.42496e+06	3.01299e+06
Gbar_A09G004040	Cytochrome c1-1, heme protein, mitochondrial	678745	1.186e+06	623345	590778	330444	497304	410904	453700	372908	1.23945e+06	836789	1089238	1.42922e+06	1.08957e+06	653814	547212	627338	503590
Gbar_A01G016210	Disease resistance response protein, putative	1.21867e+06	1.01216e+06	1.001e+06	674492	688104	622477	641554	760920	1.17197e+06	4292384	3.3432e+06	4.33905e+06	1.43021e+06	1.58736e+06	1.88528e+06	695643	886196	946301
Gbar_D05G037750	(+)-delta-cadinene synthase	2.71939e+06	3.09592e+06	3115405	5.86692e+06	4697395	4449604	8.35679e+06	7246763	7.94841e+06	5733321	5.7731e+06	4672594	5715630	5196717	5.91563e+06	8717371	8007009	8362865
Gbar_A05G001780	hypothetical protein CARUB_v10021660mg, partial	3353230	4.53119e+06	3.36051e+06	5.45825e+06	6.02557e+06	4.54282e+06	4.49076e+06	3.93851e+06	210829	961943	2210592	498720	3.01727e+06	6.54617e+06	5068364	4.9794e+06	3.0016e+06	2.82903e+06
Gbar_A12G027070	FAD-binding Berberine family protein	1.23805e+06	1.47601e+06	1679833	480519	452956	445788	457303	476389	668902	528441	471936	670948	348881	449879	502629	694524	715759	756781
Gbar_A10G002660	Stem-specific TSJT1	920149	876788	857446	757398	775680	615517	505328	471753	1291630	977864	862068	968498	507280	574397	616692	520767	556717	522553
Gbar_A03G015730	Spermidine synthase 1	895712	905610	913379	5327325	5295407	3.15538e+06	3.72146e+06	5.6017e+06	6581656	1.21208e+06	1.28066e+06	1.10819e+06	3.4972e+06	3090302	3433414	3.50433e+06	3.81971e+06	3.52462e+06
Gbar_D05G003690	sucrose synthase	1.42578e+06	2.03829e+06	1.82626e+06	1.65839e+06	703340	732479	730644	686380	809583	516132	471048	386720	970646	936635	749081	603037	608114	613954
Gbar_A01G019080	Alpha-L-arabinofuranosidase 1 -like protein	650362	674004	674891	701508	630586	384213	691533	385180	292764	931062	1.05658e+06	812530	890721	465937	324614	733376	435483	302403
Gbar_A06G018320	WPP domain-associated protein, putative	597522	470491	364656	6920382	7221290	5880702	7.72738e+06	8077247	9400584	560746	440144	374241	2.26947e+06	2811205	3684773	3.83907e+06	4091386	4.09044e+06
Gbar_A03G002380	RecName: Full=Tubulin beta-7 chain; AltName: Full=Beta-7-tubulin	888916	944782	816981	477263	463117	481262	402645	475461	593168	624126	649481	419721	742829	663953	692132	284022	332171	338341
Gbar_A10G022670	Glutathione S-transferase DHAR2 -like protein	583963	589588	564526	494751	548778	525947	575158	627817	710455	935013	743550	1.0868e+06	474917	500515	594054	591769	561276	639015
Gbar_A02G013520	hypothetical protein F383_01388	1.21068e+06	892054	983703	6.79199e+06	8254640	5.05563e+06	5.73083e+06	7146738	1.33104e+06	214530	762462	126105	1.93741e+06	1067237	952196	4.01078e+06	2.16823e+06	2.40867e+06
Gbar_A07G020780	Ribonuclease 2 -like protein	686786	720083	732452	252219	247130	301891	275110	256621	396905	529528	460909	509359	529527	491367	523524	301759	335144	380331
Gbar_A06G005320	Bifunctional purple acid phosphatase 26 -like protein	612434	643542	599485	652082	681097	656470	666813	729459	929588	1.58073e+06	1.40593e+06	1.59849e+06	656727	637946	698630	904755	942344	1.06356e+06
Gbar_D13G022570	Gibberellin 2-beta-dioxygenase 8 -like protein	2.21157e+06	1.93528e+06	2.33143e+06	3.26099e+06	3.15202e+06	4.67509e+06	4202605	4.21045e+06	7677715	4.76523e+06	5175436	5367550	3.36937e+06	3803183	4834683	5.65557e+06	6784845	6375544
Gbar_A10G013830	Adenosylhomocysteinase	1.85119e+06	3.01084e+06	2588876	2.19941e+06	1.93399e+06	4.322e+06	1.831e+06	1.92341e+06	3.93415e+06	1.25894e+06	1.65512e+06	1.4248e+06	1.8126e+06	2.35484e+06	3784941	1.47473e+06	4.11346e+06	3.19317e+06
Gbar_A13G024820	Germin-like protein subfamily 1 member 1	585618	589040	544828	321437	314542	379971	313823	276875	464846	757880	603299	835032	397536	514945	574987	295761	278849	322239
Gbar_D03G003640	Lipoxygenase domain-containing 1	340460	307483	358228	457342	417205	486248	497884	459120	327050	1.13484e+06	1.50952e+06	1.26919e+06	624376	355873	554872	756397	677008	655200
Gbar_D09G010770	pathogenesis-related family protein	1.6318e+06	1.82768e+06	1.68839e+06	2.71109e+06	3090306	3.128e+06	6002008	7.00168e+06	8548539	4.5314e+06	3.14979e+06	4.20554e+06	3429905	4663638	4989627	7266413	6331487	8998692
Gbar_A03G006780	RAB GTPase E1B	959136	891154	890232	2.44956e+06	2.34654e+06	2.84312e+06	2814499	2750153	3.76468e+06	984849	1.02371e+06	1.26806e+06	1.37563e+06	1.67328e+06	1.9349e+06	1.81361e+06	1.9626e+06	2.06505e+06
Gbar_A08G009140	Mitochondrial outer membrane porin 4 -like protein	621709	572081	666988	655814	147240	224490	169574	190419	264149	804024	816311	828371	625310	657784	217804	231693	246448	235462
Gbar_A10G005450	Alanine aminotransferase 2, mitochondrial -like protein	84104.6	101444	101251	163890	155886	688363	838971	845997	241903	1.69735e+06	1.64988e+06	1.28087e+06	791329	118218	140073	263599	1.22339e+06	1.25467e+06
Gbar_A08G001140	calmodulin 4	1.54401e+06	1.34102e+06	1.83746e+06	2.75693e+06	2.36024e+06	3.24262e+06	3976468	3.83383e+06	3.85216e+06	1.56949e+06	8824582	1.44846e+06	6.55035e+06	1.75087e+06	4683220	3.962e+06	6664090	2.61628e+06
Gbar_A05G015320	Ribosomal protein large subunit 16A	1519240	1.78093e+06	1.79177e+06	2.86969e+06	3.05497e+06	2.01348e+06	2.17819e+06	2.42466e+06	3.7312e+06	754759	892546	456979	1415274	2.65763e+06	2.14119e+06	1667521	1.3555e+06	1.81506e+06
Gbar_A11G006220	putative xyloglucan endotransglucosylase/hydrolase B	482447	575492	518898	351081	368261	317348	355603	340462	57372.7	254985	204311	222329	312714	560545	469539	293621	188598	284838
Gbar_A07G023830	hypothetical protein F383_21105	542889	585906	694015	915548	515213	511122	539043	458877	929440	697886	623442	810132	472369	424284	441322	562858	274025	549709
Gbar_A12G000460	PREDICTED: basic 7S globulin 2-like	1.52984e+06	1.43606e+06	1.57499e+06	2.19423e+06	2.01593e+06	2.69435e+06	2.26688e+06	2.17435e+06	3.88194e+06	3340908	2.83683e+06	3.26306e+06	1.79762e+06	2.16643e+06	2.69396e+06	3.15874e+06	3424767	3689974
Gbar_A01G012360	PREDICTED: 40S ribosomal protein S15a-1-like	2.82855e+06	2539061	2.6221e+06	2.44927e+06	2.15677e+06	1.39657e+06	955445	1.50151e+06	1.98606e+06	889963	924006	355873	1.209e+06	3.40688e+06	1797498	1.2026e+06	642876	1.61416e+06
Gbar_A07G015620	Transketolase, chloroplastic	416472	485114	457572	302090	230622	278115	227346	272539	360993	306809	303660	254263	416750	385594	338593	216289	175861	219230
Gbar_A09G017280	glutathione S-transferase	1485012	1.26725e+06	1291834	3.26275e+06	2.95213e+06	3.49308e+06	4.15002e+06	3.90705e+06	5.85688e+06	3.07502e+06	2.84481e+06	2.69119e+06	1.68545e+06	2.03469e+06	2305524	5429636	2.2652e+06	5.72859e+06
Gbar_A03G004240	60S ribosomal L30	1.4005e+06	1.79847e+06	1.46434e+06	1.69595e+06	1.5227e+06	1.58425e+06	871544	1.12934e+06	1.66064e+06	470979	748343	293244	1.03042e+06	1.90822e+06	1.12763e+06	971209	857578	1.12066e+06
Gbar_A03G002820	Biotin carboxylase 1, chloroplastic isoform 1	511734	519910	513430	332358	300499	295196	210468	219585	386993	293509	311397	316886	339997	380204	377166	225357	251620	285623
Gbar_D07G018680	NADH dehydrogenase	798722	706566	608560	1.30137e+06	1.28138e+06	226078	1204482	203857	169985	816505	1.37596e+06	1.44727e+06	805500	368724	181508	1.37705e+06	223581	172716
Gbar_A01G016980	RecName: Full=Endochitinase 1; Flags: Precursor	1.2194e+06	1.27855e+06	1.21567e+06	2.27926e+06	2.17077e+06	2.08995e+06	3993904	3.89605e+06	5186132	2.776e+06	2.17041e+06	2.30883e+06	1240830	2.07587e+06	2.15987e+06	5.69858e+06	5988414	6855428
Gbar_A11G005560	60S ribosomal L30	1.40711e+06	1.7698e+06	1.4161e+06	2.02597e+06	1.84993e+06	1.93993e+06	1.17918e+06	1.41414e+06	1830329	553850	902342	403162	1.25545e+06	2.08068e+06	1395700	1.31836e+06	1.34908e+06	1.51626e+06
Gbar_D04G020110	Phosphoglucomutase, cytoplasmic	470316	465877	486388	287080	321002	322282	199852	295920	192537	348359	328413	270881	430001	366954	310928	177465	276031	284594
Gbar_D06G013470	Oxygen-evolving enhancer 3, chloroplastic	710380	696611	646288	422682	442382	486153	1.00216e+06	1.15985e+06	1779808	1.54639e+06	1.2376e+06	1896590	291688	387098	669166	244743	255203	277339
Gbar_A09G027070	ATP synthase CF1 alpha subunit	864942	810228	778568	3328760	3.27178e+06	2823257	4.14047e+06	4202305	6.16222e+06	1.32069e+06	1.25204e+06	1.65002e+06	1.36684e+06	1.68627e+06	2.03227e+06	3.25489e+06	3426204	3319331
Gbar_A11G011910	60S ribosomal L22-2 -like protein	1241896	1270831	1.16221e+06	1.73615e+06	1.71625e+06	1.42495e+06	1.16926e+06	1390339	635670	537753	647775	350288	1.00336e+06	1680325	1.53446e+06	1.246e+06	803244	1.35242e+06
Gbar_D11G003560	hypothetical protein F383_30686	631843	567811	677339	297548	259937	209497	188765	331109	336673	328225	378128	346076	401057	318312	338401	216883	424634	248106
Gbar_D11G020240	Oxygen-evolving enhancer 1, chloroplastic	1.20286e+06	1.06001e+06	1.04311e+06	431942	447408	509593	930746	1.01704e+06	1.06613e+06	3.74558e+06	2.07368e+06	2544399	796849	747433	914008	242130	307795	299388
Gbar_A01G008970	40S ribosomal S19-3 -like protein	1.15249e+06	1.26963e+06	1.1729e+06	1.19545e+06	1.24422e+06	1.0662e+06	849738	993156	2091419	483748	792671	404590	863698	1.37269e+06	1.13736e+06	979580	1.06525e+06	959488
Gbar_A05G024500	Dihydrolipoyllysine-residue acetyltransferase component of pyruvate dehydrogenase complex	443737	402097	381170	239807	236757	236396	211384	208479	375249	214880	207872	248870	254132	289692	313067	192863	216022	222220
Gbar_A08G008210	60S ribosomal L22-2 -like protein	1.00681e+06	1.09774e+06	1.04812e+06	1.45181e+06	1551879	1.23789e+06	900482	1.29448e+06	1000424	431424	572454	290616	948297	1.39111e+06	1.13269e+06	1.01991e+06	705958	1.04617e+06
Gbar_D03G009750	hypothetical protein F383_30686	392474	364524	427372	210904	203213	193926	167029	179981	258497	210924	247223	255193	300444	302312	251887	165455	210233	197312
Gbar_A05G018140	Expansin-A1	260035	317025	256912	374678	365104	398503	349197	340497	420495	1.22641e+06	879078	1.38537e+06	256134	394192	1	537457	516383	524482
Gbar_A02G004180	uncharacterized protein LOC100306699	862730	1.13953e+06	1.00621e+06	1.86375e+06	1.79103e+06	1.17901e+06	1171751	1.63587e+06	2.06117e+06	437117	549255	248448	773472	1.43985e+06	1197186	953623	782784	1.0137e+06
Gbar_A01G014360	Phosphoglucomutase, cytoplasmic	364956	368186	373180	184944	152821	183697	170408	144896	259038	263650	283815	274429	309814	317120	297557	216588	225897	249076
Gbar_A08G002160	Proteasomal ubiquitin receptor ADRM1	208421	136736	109972	480331	366502	347180	260089	373370	1.69471e+06	206289	213024	2.36543e+06	129743	136254	185990	407405	497357	892894
Gbar_Scaffold2506G000010	short chain alcohol dehydrogenase	1.33191e+06	908450	1.01015e+06	2.05217e+06	2.00308e+06	2.19571e+06	2.57305e+06	2487762	4.00701e+06	2.30897e+06	2.3424e+06	2.82799e+06	1.34008e+06	1.76369e+06	3378840	2351396	2.5559e+06	3773900
Gbar_A12G023890	Hydroxymethylglutaryl-CoA synthase / HMG-CoA synthase / 3-hydroxy-3-methylglutaryl coenzyme A synthase	600622	687510	641884	1351004	1.15544e+06	1.08038e+06	1.62905e+06	1.60667e+06	2.7691e+06	848274	855104	766860	1.1599e+06	1.32328e+06	1.29371e+06	1.68489e+06	1.6815e+06	1577106
Gbar_A13G005480	2-oxoacid dehydrogenases acyltransferase family protein isoform 3, partial	483127	448822	459892	223447	219713	152876	166760	181227	207232	211114	203269	209860	254073	242423	278260	191792	145411	184517
Gbar_D09G024190	putative plastid-lipid-associated 6, chloroplastic -like protein	417984	366537	388315	282074	322711	340295	356032	370757	572235	700943	709421	1.01648e+06	338360	378442	576730	400910	464058	457542
Gbar_D04G002490	Kunitz family trypsin and protease inhibitor protein, putative	844126	885293	906543	1.86869e+06	1.88516e+06	2.37841e+06	3.26469e+06	3.08798e+06	3.78822e+06	2646988	2544169	2.96972e+06	1.16624e+06	1.22934e+06	1.59081e+06	2.84202e+06	3095649	2.99526e+06
Gbar_A06G001380	Lamin-like protein, putative	422204	406431	382226	1.40656e+06	1.51965e+06	1.51409e+06	2.03802e+06	1.88517e+06	998472	935799	805687	985681	1.65973e+06	1.7803e+06	1.63062e+06	2.72511e+06	2.11048e+06	2771194
Gbar_A05G016730	TPA: putative anthocyanidin reductase	303515	316616	329151	191419	176448	174688	182815	177821	168657	247184	229793	225951	451573	401919	428270	130464	143881	133466
Gbar_D05G017830	Plastid-lipid-associated, chloroplastic	363280	253539	340225	240159	271462	317820	336742	372858	471684	1.03254e+06	876957	1.04739e+06	390753	283670	444135	387768	482280	396746
Gbar_A06G001490	hypothetical protein F383_10588	1.12348e+06	1.20043e+06	976127	1.39405e+06	1.20621e+06	3.86598e+06	2.84206e+06	1.38642e+06	4110165	2.0375e+06	1.3958e+06	2.53462e+06	1.11252e+06	948432	4409237	1.35103e+06	3.6118e+06	3.72893e+06
Gbar_D02G002070	FAD-binding Berberine family protein	1024126	1.02083e+06	1.03387e+06	1.39285e+06	1.44663e+06	1.66854e+06	1.46122e+06	1.43259e+06	1.54269e+06	872107	908624	997315	1.38433e+06	1.31819e+06	1.55455e+06	1.44953e+06	1.5596e+06	1.50499e+06
Gbar_D09G003140	S-adenosyl-L-methionine:carboxyl methyltransferase family protein	165968	185171	215293	124964	109433	134985	121360	105874	130004	246313	211782	246760	150664	172961	193352	158882	177700	175521
Gbar_D06G013960	polyphenol oxidase	411804	330242	367470	213738	230180	283445	324330	357143	466506	699152	677855	790051	413401	442482	556610	342732	365843	306898
Gbar_D07G022650	hypothetical protein F383_34041	1.1893e+06	1.16793e+06	1242963	1.73914e+06	1.69844e+06	1.98918e+06	2.19661e+06	2.47239e+06	2240141	2.33346e+06	3388090	2.00145e+06	2.51553e+06	1.36442e+06	2.5519e+06	2.39892e+06	3148085	2299226
Gbar_A08G016610	Pinoresinol-(+)-lariciresinol reductase	167400	180892	164276	108253	95464.6	80256	97839.7	107893	107338	189600	172619	156296	190169	171776	187946	184373	186399	202015
Gbar_A02G011810	Allergen Act d 3	363253	351331	321859	270456	251699	248562	277921	297485	411796	959185	814389	947241	345784	367180	301650	267966	279083	314306
Gbar_A12G000530	Elongation factor Tu, mitochondrial -like protein	1.15402e+06	1.10686e+06	1.06435e+06	2.61652e+06	2818688	3348084	3551530	3.39757e+06	3.4066e+06	1.21141e+06	1.16744e+06	1.49639e+06	915186	874981	918124	3.09698e+06	2812022	2.604e+06
Gbar_A10G015980	Peroxidase superfamily protein	400042	463474	449965	1.12843e+06	1.06329e+06	1016972	1.203e+06	1.42119e+06	668774	478307	312393	391123	652032	790536	688180	986747	811291	1.24649e+06
Gbar_A12G020800	nuclease domain-containing 1	282921	270888	275378	157766	154595	176712	138440	139726	180812	179703	143034	202461	206399	216303	194320	126643	123797	142933
Gbar_D10G013180	PREDICTED: 23 kDa jasmonate-induced protein-like	282845	267310	289428	367567	174068	350948	280986	305807	439187	1.55382e+06	1.58442e+06	1.68936e+06	346416	302400	441661	485099	399457	770166
Gbar_A12G011890	hypothetical protein PRUPE_ppa002591mg	1531650	1.53313e+06	1.59327e+06	2875422	2.56905e+06	2.59376e+06	3.23352e+06	2.94394e+06	4454326	1.45371e+06	1.63217e+06	1.38308e+06	1.48712e+06	1.12223e+06	1.38069e+06	2083534	2.33209e+06	1.38884e+06
Gbar_A02G005810	S-adenosylmethionine synthase	987366	843637	855196	720101	680751	716406	690917	767140	1.18377e+06	786818	694555	595368	1.12513e+06	1.20377e+06	1104157	922840	1.09471e+06	1141595
Gbar_A03G002630	Beta-adaptin-like protein C	238343	220563	244120	42472.5	63542.6	58420	68945.6	58457.8	52417.2	215775	221795	251899	182415	167673	229996	429514	420753	191705
Gbar_A11G011230	Uncharacterized protein TCM_046693	304227	322921	285070	252394	293664	329059	320904	331694	380796	496626	507812	576863	181252	283759	407152	273983	334440	380251
Gbar_D10G006240	Receptor-like protein kinase-related family protein	952590	971927	925194	2244881	2182751	1.31359e+06	3.31001e+06	1.991e+06	2.16917e+06	1.52622e+06	1.46912e+06	1.39282e+06	2.17352e+06	1.94503e+06	1645052	3.17472e+06	2.34123e+06	1604183
Gbar_D04G001800	Uricase-2	830960	856651	800717	729708	761023	782477	789626	739139	1.83928e+06	681039	555403	746439	1.04603e+06	1.27417e+06	1.2221e+06	1.06747e+06	835760	1.07656e+06
Gbar_D01G004850	Phosphoenolpyruvate carboxylase, housekeeping isozyme	313599	390633	373945	242570	139727	145813	148249	151624	235724	113228	113493	83534.4	189498	188049	153311	96156.7	104003	102286
Gbar_A10G021480	Phosphorylase superfamily protein	216571	188728	206934	273117	318553	334376	280957	267824	315318	585041	539012	672485	370421	344357	405927	330169	302321	337546
Gbar_D09G009750	Peptidyl-prolyl cis-trans isomerase CYP20-1 -like protein	1.02232e+06	984777	959023	810309	922887	934034	592184	667429	1.25513e+06	529452	581325	514676	619801	1.01221e+06	1.1372e+06	815449	750783	995329
Gbar_A10G018100	Major pollen allergen Car b 1	1697103	1.4398e+06	1.40175e+06	724846	799294	751481	152055	185251	60321.9	75026.1	68000.8	88456.6	110440	111281	125645	148490	94788.5	124422
Gbar_A13G007960	PREDICTED: ricin-like	229640	211492	279532	301246	270466	374065	230951	182368	285868	516015	551256	509626	370496	279544	369519	300622	356222	286372
Gbar_A05G021820	14-3-3f protein	908242	781467	1.1342e+06	2.09749e+06	1.80274e+06	2.16416e+06	2.22902e+06	2.07897e+06	2658142	1.6328e+06	2.01865e+06	1349692	1.66021e+06	671575	1.95312e+06	2.55551e+06	3.31267e+06	2148211
Gbar_A10G017310	Alpha-soluble NSF attachment	374005	358806	259368	844295	386300	720968	478288	911502	1.3434e+06	461791	342255	438160	477633	689177	946870	414669	958469	831457
Gbar_A08G016860	hypothetical protein F383_17436	284373	223510	315836	277900	266101	259465	281714	276119	369147	401658	557264	699470	334532	325709	310130	356192	390748	352881
Gbar_D04G017000	14-3-3d protein	1071403	883860	1.17642e+06	2.1093e+06	1.8603e+06	2443821	1.55879e+06	2.15162e+06	1.74104e+06	1.54957e+06	2.23519e+06	1.34355e+06	1.60377e+06	1.16989e+06	2.5404e+06	2.31352e+06	2761905	1.91953e+06
Gbar_A09G017760	Thiamine pyrophosphate dependent pyruvate decarboxylase family protein	1.10009e+06	1466423	1.38986e+06	1.43312e+06	1.04723e+06	1.13697e+06	802436	788884	882362	345511	341139	247679	1150732	894409	925440	551276	576084	563012
Gbar_D03G016970	transaldolase	261202	217048	219995	109788	92460.9	94739.9	88937.5	93360.7	1	131766	107916	154726	178158	131090	179170	106211	124616	108374
Gbar_D03G016160	Osmotin 34	290039	279965	278512	262117	204780	254337	240193	256804	26836	788016	750465	477916	392306	415364	395563	462149	616745	208343
Gbar_D06G014230	HyPRP1	987858	1.22571e+06	1.20176e+06	1.60597e+06	1371452	1.16936e+06	824284	974345	1.43531e+06	276660	270767	216963	513257	1.58172e+06	1.10267e+06	501462	491298	597029
Gbar_A05G013710	25.3 kDa vesicle transport -like protein	204903	192106	163310	141583	43638.2	51217.2	55612.8	150349	1	135728	120044	201588	216477	246634	202769	166069	167233	412978
Gbar_A05G003310	pectin methylesterase	428778	420505	391486	272645	282344	257246	297081	951366	20350.8	1.1446e+06	947776	1.15641e+06	400705	445995	295378	387118	296676	314754
Gbar_A03G008010	Myosin-related isoform 1	504679	704048	688595	1.5268e+06	1.14418e+06	947766	785808	1.08233e+06	1.37502e+06	256561	246052	168245	425421	1.20697e+06	695807	571732	503552	715792
Gbar_A09G011560	arabinogalactan protein	261805	227355	195618	113129	124511	26078.4	120936	40999.2	1	159111	109553	121991	198589	166546	16899	108264	47191.8	14200.9
Gbar_A02G003020	Photosystem I reaction center subunit II, chloroplast precursor, putative	243641	419443	471771	183185	169971	217230	369737	431889	574091	565107	474777	711068	281202	349140	315741	66913.2	98398.6	118271
Gbar_A04G007840	V-type proton ATPase subunit G1 -like protein	726431	794583	817822	1.43355e+06	1.42122e+06	1.4776e+06	1.30604e+06	1.65558e+06	1.73557e+06	2.18069e+06	1.19321e+06	3.21542e+06	632295	752758	995661	1.82529e+06	3.95047e+06	2.2067e+06
Gbar_A01G021690	hypothetical protein F383_01039	919790	1.71296e+06	625542	579712	828608	963710	619997	1227127	1.22312e+06	392089	276009	91132.7	504647	886342	574718	751320	804359	554072
Gbar_A10G016320	Oxygen-evolving enhancer 2-3, chloroplastic	390511	380939	362637	200472	219145	249195	438610	480990	580832	834587	761635	973535	285132	297060	319369	141212	136061	167815
Gbar_D08G007680	PREDICTED: basic 7S globulin	655910	684225	669379	1154662	1.14808e+06	1.01493e+06	1.52777e+06	1.43072e+06	2.0115e+06	2.16059e+06	1.82462e+06	2.09347e+06	1.04117e+06	1.09735e+06	1.13352e+06	1.76291e+06	1.55613e+06	1.78648e+06
Gbar_A05G022210	Class-II DAHP synthetase family protein isoform 1	680082	737534	719506	634763	533626	670467	748769	832966	1237599	379004	303407	352575	543510	790862	711104	689328	670595	878197
Gbar_D01G001480	Protein gar2	170644	163759	146341	76178.6	84647.1	77464.8	70946.7	101542	1	77685.2	70386.9	83122.4	118515	155439	118533	79239.6	48377.9	66193.1
Gbar_A05G038410	Oxygen-evolving enhancer 2-1, chloroplastic	489996	445833	401545	332958	374937	173416	400345	482691	616940	1.09538e+06	885156	1.18155e+06	362121	716937	449027	205628	218273	238517
Gbar_A12G012370	Cytochrome b5	594902	683791	1.01843e+06	1.14556e+06	1.03395e+06	1.28275e+06	1.31472e+06	1.32424e+06	1.90732e+06	1.51318e+06	1.06061e+06	1.85938e+06	791951	754188	1.22511e+06	1.57171e+06	1882969	1.55044e+06
Gbar_A07G015590	Ribosomal protein S13A	514800	1071120	940874	1083312	978373	826222	647478	749478	827782	207935	407647	216211	508837	1.12312e+06	866863	542971	629519	483598
Gbar_A07G001880	PME4	193541	196776	192363	122172	133381	127771	129109	130210	121765	109771	89794.1	116185	114097	113997	135509	92880.7	102146	104427
Gbar_A10G018290	Beta-D-xylosidase 1 -like protein	184914	217429	214587	311547	271186	220299	1.35172e+06	1.50707e+06	1.92844e+06	860359	625253	719943	143356	211071	171863	273484	209641	279332
Gbar_D01G006600	benzoquinone reductase	835733	904739	722886	1.60929e+06	1.15643e+06	1.37027e+06	1.04947e+06	1.94667e+06	1.0038e+06	1.35581e+06	1.00769e+06	1.26854e+06	1.02029e+06	1.21701e+06	1.25525e+06	1.35104e+06	1.5387e+06	2.71026e+06
Gbar_D13G014760	40S ribosomal S8	448582	631205	590118	867763	772527	678559	629625	755184	979446	237853	316833	271006	533973	1.03255e+06	801174	636871	613652	677974
Gbar_A05G022610	2,3-bisphosphoglycerate-dependent phosphoglycerate mutase	218553	244118	216616	88692.1	109429	97576	92127.6	105666	115747	109820	90378.3	140966	128175	133604	134795	100415	92986.3	112958
Gbar_A13G002940	putative fructose-bisphosphate aldolase 1, chloroplastic -like protein	281152	279092	286389	207749	199376	211453	272675	281192	385104	728394	463891	554311	233136	214917	156122	116683	160648	169854
Gbar_A09G022310	Carrot EP3-3 chitinase	580215	549296	631526	1.02432e+06	866409	1.74181e+06	1.64263e+06	1.40491e+06	1.76258e+06	839638	1.54114e+06	869860	1.16048e+06	684332	1417084	1.42259e+06	2.03043e+06	1.22403e+06
Gbar_A11G032240	5-methyltetrahydropteroyltriglutamate--homocysteine methyltransferase	385388	511835	532590	688352	400433	428713	749105	541817	839540	345139	322767	298826	473935	806522	286959	691949	689426	420338
Gbar_A09G025210	Lipoamide dehydrogenase 1 isoform 1	221237	219940	247052	119357	124739	143455	92285.7	103698	152827	81776.2	97445.3	99729.5	85016.6	106659	129813	89687.8	120206	110021
Gbar_A05G014920	Chlorophyll a-b binding protein, chloroplastic	266388	317574	280600	105336	132919	202240	301646	292253	344625	2.95367e+06	737060	478204	166206	112569	190892	104801	136665	145110
Gbar_A01G001000	14-3-3-like protein 2	797607	677121	800100	1.4588e+06	1.28602e+06	1.61698e+06	1.53173e+06	1.49847e+06	1.54057e+06	1.10788e+06	1.45237e+06	1027036	1.21401e+06	688994	1.03926e+06	1.54032e+06	1.84114e+06	1.39434e+06
Gbar_D11G036160	heat shock protein 70	374411	400507	437084	827422	365655	698610	473095	1.43797e+06	975547	357590	320418	278267	864625	1.30298e+06	431499	827176	708388	504187
Gbar_A03G018170	Peroxisome biogenesis protein 22	338183	351629	308856	93525.6	84531.6	107308	97265.7	84201.2	112916	79849.3	84019.6	86554.6	90363.2	88218.4	106486	85842.5	108053	98292.8
Gbar_A05G042910	PREDICTED: NAD(P)H-quinone oxidoreductase chain 4, chloroplastic-like	290585	247711	264885	108730	104094	124698	238778	228935	446104	764596	439858	507142	142528	178956	192106	49580	68733	88642.7
Gbar_A05G007870	60S ribosomal L10a-1 -like protein	661253	796317	753147	943378	674592	523708	515437	563038	740510	323186	283079	227109	391094	898174	541747	502677	318390	539418
Gbar_A01G003820	Protein SRG1 -like protein	195685	209065	228978	76174.8	62687.1	73135.3	61572.4	56822	88659.1	121009	120159	143357	92542.5	105186	129039	77818.4	89653	87247.9
Gbar_A13G011990	hypothetical protein F383_36183	254999	243441	219855	193870	204757	191691	278395	1	421400	616684	510315	612672	268479	263458	327292	317257	220416	275592
Gbar_A02G005160	Major allergen Pru ar 1	621778	621410	600093	742373	883683	1.18251e+06	1.33029e+06	1.37581e+06	1.50545e+06	1.27058e+06	1355817	1869766	987417	989373	1.60574e+06	2.08026e+06	2.48438e+06	2.32221e+06
Gbar_A03G020650	RecName: Full=40S ribosomal protein S16	590300	794136	745358	819224	766561	545335	454091	586409	562681	241820	278554	118358	311458	756612	453007	473547	282901	418439
Gbar_A05G010250	RuBisCO large subunit-binding subunit alpha, chloroplastic	169992	171509	185913	102530	109517	122782	101469	108882	82930.8	138401	141898	125303	204144	138726	158815	98735.1	114169	122862
Gbar_A12G020740	hypothetical protein F383_27203	186520	184135	177389	155311	141366	150628	227943	213172	98280.3	447046	378633	422071	178728	179291	243095	154084	161894	152037
Gbar_D05G016470	PREDICTED: pistil-specific extensin-like protein	642549	782494	728167	1.09176e+06	1.06288e+06	749764	588427	763830	899456	227089	208971	206332	385108	887513	651010	375464	268479	424884
Gbar_A08G014410	Putative DNA-binding ESCAROLA -like protein	146847	153392	149803	104606	83496.7	81115.5	87192.9	62470.5	139114	88781.4	95863.3	115046	137317	158220	135528	78674.1	85988.2	91559
Gbar_A10G023830	ribulose-1,5-bisphosphate carboxylase/oxygenase activase 1	191839	167226	179038	151553	119529	152121	169076	210074	335900	609890	219631	253759	132192	168026	177520	121398	180453	172329
Gbar_D02G009020	General regulatory factor 8, KAPPA	748210	405980	596158	1.20881e+06	745847	1.26517e+06	1.11381e+06	1320269	1.51684e+06	874042	1340472	847025	927635	399716	775665	1.19648e+06	1.6158e+06	1.05185e+06
Gbar_A06G009460	6-phosphofructokinase 3 -like protein	481111	517566	518948	639749	587614	509435	417051	469631	770520	258521	236462	210816	439619	468943	414464	338881	386260	416515
Gbar_A05G012930	PREDICTED: ruBisCO large subunit-binding protein subunit beta, chloroplastic	172725	162197	168122	75784.9	76594.6	77217	85766.5	85673.5	106915	98733.8	106123	90974.5	120550	107143	113678	98810.9	77381.5	78387.6
Gbar_A07G024790	Glyceraldehyde 3-phosphate dehydrogenase A subunit 2	200088	199079	197295	170727	190431	174220	238210	273086	273130	476905	334808	358543	148684	172283	178930	99413.1	44529.3	107552
Gbar_A01G000310	40S ribosomal S25-4 -like protein	442292	567305	464850	552086	596924	443878	482093	704135	913284	209335	249707	263115	301916	505189	504316	546161	473380	534504
Gbar_D10G005150	4-coumarate--CoA ligase 1	192738	209679	197728	150367	95301.1	116534	136879	139781	120880	79929.4	79010.2	78011	191980	167650	108400	144823	132565	142199
Gbar_D10G023730	putative 21 kDa trypsin inhibitor	207480	184030	196885	80522.1	145241	176065	166644	149984	186840	435730	564980	530926	174646	140542	174479	338703	260643	317943
Gbar_D06G023190	hypothetical protein F383_03812	401453	702981	513859	884602	974172	1.2081e+06	1.05891e+06	1.65108e+06	3.66369e+06	467022	901210	1.13919e+06	615240	1.02995e+06	1.28865e+06	1.10067e+06	1.47917e+06	1.35042e+06
Gbar_D09G006780	Bifunctional 3-dehydroquinate dehydratase/shikimate dehydrogenase-2C chloroplastic -like protein	288905	297263	322955	631746	387937	460033	401779	317750	492745	1	188124	191033	204856	412804	679480	573392	652702	843005
Gbar_A13G015250	Ribonuclease protein	162696	185955	212747	58554	71818.4	72866.8	88656.3	97227.7	179350	219917	152896	243533	67547.1	90638.4	130910	153380	186543	170173
Gbar_A05G021100	Branched-chain-amino-acid aminotransferase 2, chloroplastic -like protein	94358.9	90033.3	93430.5	126923	207388	251419	139109	131187	262390	277024	226063	316103	93144.6	144521	174857	148704	145287	186539
Gbar_A05G036120	Sucrase/ferredoxin-like family protein, putative isoform 1	588858	634848	609588	957755	1.07448e+06	1.22012e+06	1.02039e+06	976086	1185557	700368	717802	863500	615127	1.12952e+06	778930	1.16654e+06	672170	1.2281e+06
Gbar_A02G013100	RAB GTPase G3D isoform 1	189253	198708	200454	200748	73583.4	94708.7	56815.6	79525.4	75621.7	162480	161069	178180	176842	149493	157232	72195.6	94271.6	75669.1
Gbar_A04G005890	Serine carboxypeptidase-like 29	156567	159798	159974	103726	152707	96041.4	100692	97061.7	132144	238463	222427	335680	120526	131201	190214	142630	128751	143492
Gbar_A02G007850	3-hydroxypropionyl-coenzyme A dehydratase	723066	697107	705855	1.11469e+06	1060223	1.13659e+06	1.04436e+06	1.01979e+06	1.3617e+06	1.08365e+06	852894	1.26791e+06	696484	982855	938831	1.11057e+06	868139	1.20349e+06
Gbar_A09G004130	Uridine kinase-like protein 1, chloroplastic	117332	141774	146797	81197.9	81488.7	87581.3	79844.4	96306.4	77189.2	76127.6	69210.9	76196.6	84354.6	107552	97423.1	75442	74021.2	91101.5
Gbar_A01G020060	Ubiquitin E2 variant 1D-4	580867	596287	565618	1.10644e+06	1.2731e+06	1.12376e+06	893064	1.04728e+06	1.30715e+06	692049	581611	1734837	593034	674789	729223	1.25412e+06	861345	1407958
Gbar_A10G020580	Alpha chain of nascent polypeptide associated complex	190102	163320	199121	584554	361184	496324	461582	517127	611217	171076	379022	177063	339293	353083	603145	332890	656385	443256
Gbar_A13G002530	Ribosomal protein L11 family protein	218525	141688	144951	66984.9	119284	141052	59346.9	46077.8	47926.6	134869	102848	174749	107470	129644	63053.5	115429	116459	130964
Gbar_A07G008420	HMG-Y-related A	346326	401423	383497	588585	633792	568747	480358	506914	831607	125912	532179	97573.3	256483	638036	683655	495062	492173	507385
Gbar_A12G026430	Plastidic pyruvate kinase beta subunit 1 isoform 1	199670	213016	215376	79320.1	71916.4	98447	55579.6	77799.8	99820.1	52001.8	47586.5	75268.8	76240.8	85278.7	85573.1	64105.8	70430.8	86714.3
Gbar_D03G014750	Lactoylglutathione lyase	411130	371000	371075	493044	1.02749e+06	695757	933757	1.45619e+06	2.08308e+06	737529	811121	1.12019e+06	394882	466202	563364	1.19164e+06	1.07601e+06	1.12536e+06
Gbar_A09G003330	Ribosomal S17 family protein	634071	650964	618621	654353	761361	612818	477798	603910	696131	151809	470145	166021	559540	780299	653969	506956	502197	551888
Gbar_A05G005610	NADP-dependent glyceraldehyde-3-phosphate dehydrogenase	136397	157034	131558	64546.9	60252.5	44716.9	43988.5	76350.6	82548	47022.4	59887.9	30675.6	103236	106858	103740	70548.1	63994.7	88921
Gbar_A07G010710	low molecular weight heat shock protein	270291	240128	201056	250001	272573	249475	318660	392539	1	1.28794e+06	1.05192e+06	1.53557e+06	206144	201208	128724	280060	311449	277679
Gbar_D01G004820	epidermis-specific secreted glycoprotein EP1-like protein	445461	418765	386940	701003	1.53305e+06	2.03706e+06	869782	1.16582e+06	2.10092e+06	1.22321e+06	1.26055e+06	1383624	504961	529366	656305	1.16296e+06	1.17069e+06	1.29731e+06
Gbar_A08G004680	60S ribosomal L18-2 -like protein	254152	385194	356199	861656	581901	464007	483205	463713	766233	126341	153800	110236	327055	584002	298848	450127	471769	389360
Gbar_D05G028180	Pheophorbidase	129731	125342	138466	81808	74949.6	68146.2	64461.3	60047.4	70265.4	77444.6	86178.4	93279.3	59415.1	86274.1	70413.8	66806.6	46536.5	64867.4
Gbar_D11G026680	RmlC-like cupins superfamily protein isoform 2	435490	404243	415193	813116	707127	1.02488e+06	980715	1.0107e+06	1.83397e+06	785078	789382	876046	620070	801304	947375	1.02547e+06	1.17669e+06	1.1942e+06
Gbar_A11G011850	60S ribosomal L18-2 -like protein	196659	342869	252933	694003	481378	396775	443799	445305	470118	101250	128977	88329.6	270475	511851	303381	380892	560946	345632
Gbar_D09G010890	putative carboxylesterase 15 -like protein	116267	119033	127811	72775.1	76802.6	87211.4	71196.7	68198.9	74569.2	55904.8	63002.7	51461.5	61111	65900.9	87313	63554.7	75830.9	69598.2
Gbar_A02G012230	putative calcium-binding CML50 -like protein	454358	588766	434385	877250	560602	794221	738250	682856	1.70819e+06	617593	661496	686140	368535	685573	976056	699770	1.12891e+06	879990
Gbar_A02G018160	60S ribosomal L8-3 -like protein	281128	478952	421635	650011	585175	489544	364315	414321	485804	107175	170370	82035.4	285497	671047	395673	338618	288102	286641
Gbar_A03G001330	putative aquaporin TIP-type	262905	602316	449940	1.89516e+06	598921	1.00954e+06	840908	786609	807157	398917	706714	408978	799213	640456	531347	1095198	1300457	1.01631e+06
Gbar_A05G036990	40S ribosomal S9-2 -like protein	167367	315597	500070	729229	1.19389e+06	487972	353873	837209	419842	111087	205958	145340	524531	818874	465773	631295	575766	393349
Gbar_D03G015830	Beta-adaptin-like protein C	155737	120247	142137	89540.9	81955.3	1	72051	75049.5	73558.7	150511	142955	148201	91465.6	128513	181259	68228.4	106125	88087.6
Gbar_A02G005620	4-hydroxy-3-methylbut-2-enyl diphosphate reductase	92447.5	81522.1	93316.4	67734.2	72868	90024.7	110521	104380	1	129565	154284	152509	86640.3	47702	74255.5	59664.3	94395.5	75021.3
Gbar_A08G010640	fibrillarin, putative	395833	375507	352380	444675	1.43506e+06	1.71549e+06	1.50339e+06	1414320	702147	78648.3	92647.6	101230	391724	772159	570813	454581	382284	1.0334e+06
Gbar_D01G000080	protein interaction regulator family protein isoform 2	90123.3	79426.2	83527.5	72655.3	70681.6	72097.7	83779.6	86443.6	1	128900	113945	180626	81550.1	97351.4	101547	98432	70543.8	109870
Gbar_D10G018380	Major pollen allergen Bet v 1-F/I	311226	310734	284437	440811	530654	532785	654211	631586	154053	1.96506e+06	1.9996e+06	1.92244e+06	962805	805075	787575	1.28275e+06	1.28145e+06	1.46037e+06
Gbar_A01G009000	Glyceraldehyde-3-phosphate dehydrogenase of plastid 2 isoform 1	24021.9	20471	49681.5	3.13404e+06	1.9799e+06	1323377	2.12917e+06	1.50819e+06	2.53996e+06	51393.2	45371.3	193313	495090	781790	563996	1.58787e+06	1.32455e+06	1.21159e+06
Gbar_A02G002350	26S proteasome non-ATPase regulatory subunit 1	288389	128806	275025	1	212451	1	1	1	1	247430	294277	309360	209321	178984	270821	217962	271756	388335
Gbar_A05G043650	hypothetical protein F383_35206	166009	175809	177084	121104	108627	94135.9	113715	101445	244828	198535	145576	229004	74305.2	84237	140465	107910	114293	117172
Gbar_A03G024440	ribosomal protein L14	168103	146322	150509	1.02222e+06	1954282	962544	1.03874e+06	1.30982e+06	4.51153e+06	177518	329983	164660	229312	410798	397511	1.46502e+06	1099598	3.77544e+06
Gbar_A13G020860	Putative mediator of RNA polymerase II transcription subunit 20	87012.2	84233.9	79207.6	1	92370.7	1	1	1	1	88584.6	79765.9	104069	73411.6	93426.3	112017	162018	54376.8	133638
Gbar_A05G006540	Leucine-rich repeat (LRR) family protein	178937	199682	203150	124088	121396	110802	170022	194884	225443	194641	152663	191344	114296	111769	118158	93158.9	111212	111467
Gbar_D09G015950	Peroxidase 21 -like protein	339407	358077	332485	686641	492901	560205	907626	883368	1.26497e+06	695731	654480	701302	728749	678087	696504	811240	885808	921842
Gbar_A07G000390	ATP-dependent caseinolytic protease/crotonase family protein isoform 3	60559.1	74345.1	79352.1	1.10132e+06	968530	1.3133e+06	1041399	1.03178e+06	1.66896e+06	76088.8	74425.4	76288.5	319036	343517	350115	684808	813192	854192
Gbar_A03G002360	beta-tubulin 15	169024	157746	181333	37652.2	38288.5	1	52415.4	1	1	76332.4	81067.3	79700	67553.9	62480.2	80607.7	42299.1	50893.7	47747
Gbar_A10G007400	Glyceraldehyde 3-phosphate dehydrogenase A subunit 2	133226	119597	123964	87635.3	108502	92595.5	173068	191810	214217	201864	201608	194394	103023	99957.8	138605	117952	89590.5	102834
Gbar_A04G002140	RecName: Full=(+)-delta-cadinene synthase isozyme XC1; Short=D-cadinene synthase XC1	337218	415322	271299	519922	497600	593646	873916	756802	855541	627036	567083	463961	643690	497304	580572	873325	962454	880243
Gbar_A03G012110	Heat shock cognate 90 kDa	83343	79234.7	109235	845604	657433	998549	867846	1.13625e+06	251483	123837	144135	102187	429456	285764	290300	417833	685491	540115
Gbar_A05G009750	mitogen-activated protein kinase 3	53832.8	48519.9	50107.6	1	1	1	87691.7	1	1	89043.6	79663.4	90070	82867.4	83225.4	80697.6	92232.2	117220	110875
Gbar_A11G016680	PfkB-like carbohydrate kinase family protein isoform 2	136848	130326	125082	175262	174278	98283.9	120223	81338	112645	201449	180792	186428	126091	94639.7	79907.3	171017	94548.9	100449
Gbar_A03G019120	bacterial-induced class III peroxidase	277978	289288	261966	725834	705610	640314	770207	745653	925885	530990	407740	491261	505202	579930	615475	918223	768644	952772
Gbar_A03G001430	Autophagy-related 8f -like protein	153997	182661	174969	614941	658101	640718	605322	895266	1.34573e+06	96333.1	105891	151787	178758	304317	342339	433505	448413	476497
Gbar_A01G004210	Gamma-glutamyl hydrolase -like protein	157903	158638	137081	136235	141413	83620.6	130451	124504	95286	191873	135625	136444	112766	72452.4	70572.2	143720	70263.1	86970.4
Gbar_A07G009060	1-aminocyclopropane-1-carboxylate oxidase	203702	270837	196285	556902	535394	531406	705568	722473	1.07666e+06	589105	639198	746916	830438	840475	980038	792495	916510	885431
Gbar_A03G023780	hypothetical protein F383_10711	140913	166632	168780	722744	644516	645359	725674	729228	805104	78630	89412.9	87033	281487	257265	319211	359991	363160	606725
Gbar_A06G005130	Senescence-related gene 1	52088.2	1	68696.1	1	81422.6	1	60531.5	1	1	21818.4	26969.4	36105.9	38262.6	57293.6	63785.6	46348.4	50324.2	39040.5
Gbar_A05G008070	Low molecular weight protein-tyrosine-phosphatase slr0328	144895	136644	121109	156338	185680	56034.2	173904	116614	143972	232759	213290	231024	119531	76560.1	133623	195167	57787.9	103707
Gbar_A10G024310	Bifunctional inhibitor/lipid-transfer protein/seed storage 2S albumin superfamily protein, putative	211216	197776	210640	693148	621028	518310	539444	593138	845344	26059.3	22149.2	15982.5	239172	414320	374443	626339	501042	756512
Gbar_D13G024170	FAD/NAD(P)-binding oxidoreductase family protein	51107.5	45243.4	58538.6	1	1	1	117985	1	1	1	1	1	82580.1	103023	91231.4	149615	171286	131813
Gbar_A12G015180	fasciclin-like arabinogalactan protein 4	66611.6	74900.8	70284.8	85866.1	86530.1	99438.8	104457	99354.2	162278	401016	279262	461025	61132.7	65865.5	86643.5	136922	81762.9	181518
Gbar_A12G002720	Adenine nucleotide alpha hydrolases-like superfamily protein isoform 1	379395	334981	326349	538445	528992	518374	584864	611616	820117	817560	709835	853084	489697	563435	635352	820514	795605	930327
Gbar_D04G019400	ATP-citrate synthase alpha chain 1 -like protein	277923	202742	300369	435932	312568	382091	398764	423467	99418	187922	290629	209463	365279	386415	303762	365171	485068	284990
Gbar_A06G013150	Auxin-repressed 12.5 kDa	60913.3	60724.5	54211.9	75885	97397.2	75617.4	147348	104127	196443	331636	249546	409260	103964	166395	208164	133105	81647	147713
Gbar_A08G018650	HSP70-interacting protein 1 isoform 1	423628	438288	418220	549573	527462	1.20778e+06	925208	662636	881035	742669	714415	762307	487652	523187	618318	579116	668292	734726
Gbar_A13G013950	40S ribosomal S19-3 -like protein	327382	387285	304261	435690	347216	361890	267607	442974	152072	165281	226733	122856	278688	374814	250128	426172	261120	407751
Gbar_A06G005060	Ubiquitin-like superfamily protein, putative isoform 4	125746	4083.99	141458	1	14714.7	1	15999.7	1	1	145310	125543	88961.9	109281	284074	339380	14762.2	1	232238
Gbar_A12G002010	1,2-alpha-L-fucosidases	71360.9	68197.7	67982.9	65944.4	65148.7	79318.5	79184.2	81612.6	101648	185956	167525	224023	86897.4	83144.9	93916.6	114887	118330	131450
Gbar_A09G016230	Peroxidase 21 -like protein	236953	269476	234377	406985	362194	388190	659823	651791	817842	472529	517328	506852	534065	545191	587300	607463	591936	589051
Gbar_A03G010590	PREDICTED: UBX domain-containing protein 4	392185	371463	365550	366806	381620	462214	339626	356418	506453	240482	242862	271542	368794	445263	476706	268449	398880	467951
Gbar_A05G015920	Auxin-repressed 12.5 kDa	66090.8	60064	55815	70736.2	90867.9	102362	107644	125510	98750.9	194684	159562	252584	75758.6	69375.6	63950.5	107941	97338.7	113059
Gbar_A01G004510	multiprotein bridging factor 1 transcriptional coactivator	428937	421008	390876	781444	629185	738955	500597	849074	1051205	545100	355425	881604	338759	679446	780764	842979	485774	833337
Gbar_A07G021090	Peptidyl-prolyl cis-trans isomerase FKBP15-1 -like protein	391542	404321	376696	460346	479366	560296	348525	528879	625813	241414	267120	228860	421866	493806	458265	500276	389073	605275
Gbar_A01G006690	Thiamine thiazole synthase 1, chloroplastic	234132	212796	246182	105607	105908	102434	66319.6	1	1	226517	185499	251090	155284	150573	152597	109664	110265	108644
Gbar_A08G022630	short chain dehydrogenase, putative	41558.1	47990.8	45375.1	100449	107010	91997.4	150689	87782.7	98521.7	204322	198690	301453	80231.3	113173	46023.6	174736	112807	138030
Gbar_A10G004200	PREDICTED: DNA-binding protein DDB_G0278111	389098	406020	371430	461460	568747	1.07906e+06	981360	568283	1.22374e+06	576561	486187	583846	339931	395097	486664	608677	606644	623888
Gbar_A07G017280	Ribosomal protein L5 B isoform 1	254897	294785	274300	363833	622091	327354	436890	508736	528939	194619	154195	191152	248461	384249	292916	385313	347582	243692
Gbar_D10G017410	Inactive beta-amylase 9 -like protein	136830	127119	132184	50149.6	64389.6	59282.6	78886.9	1	1	238009	236814	279913	79785	69127.3	78395.7	79064.1	105792	95519.6
Gbar_A10G021270	superoxide dismutase 1 copper chaperone	78995.3	27493	19241	30786.2	72757.3	16324.1	53462.7	42031.6	183834	169745	127175	273443	86546.2	91494.5	115472	194640	22912.6	128128
Gbar_A05G020410	Calcium-dependent lipid-binding family protein	414335	383095	503137	642119	731201	799854	627289	661446	809889	435508	439703	661755	385296	441094	446485	609132	692991	591946
Gbar_A02G000770	Ribosomal protein L5 B isoform 1	229320	258850	239939	380585	376507	318713	297266	580606	403243	117656	147930	184115	232981	344271	338630	433836	559917	395941
Gbar_A07G000680	CDK-activating kinase 1AT	78244.5	83019.3	86669.6	38901.3	23829.8	39171.6	40570.7	1	1	39816.2	69906.8	56278.1	70872.8	47202.1	41735.2	39189	58151.5	42217.6
Gbar_A13G024950	Heat shock 70 kDa protein	86410.2	73694.4	75517	148910	127806	164625	160921	168568	150483	242430	258218	227548	87732.3	72696.7	76048.5	145460	166707	147410
Gbar_D07G009960	hypothetical protein F383_12866	462082	334477	390489	643377	666623	1.02368e+06	737024	724910	595373	437160	462607	512523	351566	366271	669954	653478	876574	816221
Gbar_D12G016450	HMG-Y-related A	246696	330869	303588	396599	373331	581902	539593	400230	902951	127753	222615	119956	230699	362946	346184	310472	525076	451640
Gbar_A12G024990	FAS-associated factor 2-B	38937.4	36064.2	37218.8	17382.9	26349.6	29110.1	25507	1	20161	45543	45154.8	34534.9	45021.5	34137.6	44116.8	23048.3	26680.5	24889.8
Gbar_D04G010400	2-cysteine peroxiredoxin B	69340.6	111424	117006	113347	98809.6	103056	147489	139774	135144	357080	89157.8	151570	81596	78358.5	126041	131284	155687	105289
Gbar_A05G008900	Ras-related Rab11C	353410	345663	406899	1.21611e+06	558360	955646	590208	1.11251e+06	1.2322e+06	327101	343871	735436	340443	360065	421077	476154	761476	853573
Gbar_A11G034520	60S ribosomal L4	362974	484865	418971	562572	452472	493653	439219	358483	437228	156422	266299	151700	320680	631548	416233	303070	279640	468082
Gbar_A10G008360	2&apos;-deoxymugineic-acid 2&apos;-dioxygenase	93657.7	95278.5	96014.7	38147.9	11811	14873.3	1	1	73579.9	21570.9	29224.3	46504.1	26383.8	31367.1	31569.6	4328.35	13854.1	31546.1
Gbar_D03G015100	TBP-associated factor 15B isoform 1	96366	99372.7	103264	102458	112080	120864	116174	140411	87507.8	239914	218318	207015	130225	131654	100686	131651	132939	135587
Gbar_A01G006650	hypothetical protein F383_09794	315824	318334	300902	382989	476400	705756	650206	672300	670861	350843	328814	763994	332358	423296	511375	529235	696280	830348
Gbar_A11G000080	40S ribosomal S7	481856	458225	426319	337702	511992	397451	429709	389674	416255	159410	360715	148596	336588	425612	418647	430310	317977	353717
Gbar_A11G005430	hypothetical protein F383_15434	79193.6	82283.2	95466.2	88200.3	93851.3	111296	97308.9	85627.7	136647	122676	115842	183947	58780	70694.8	106672	81271	100609	91264.2
Gbar_A06G007200	6-phosphofructokinase 3 -like protein	452535	498343	479757	515296	498628	464656	388247	434380	377261	195460	189193	158065	398992	349940	306485	333718	330266	382650
Gbar_A07G001550	Stress responsive alpha-beta barrel domain protein, putative isoform 1	32412.2	26144.3	29911	1	14930.9	21352.3	1	1	1	23407.4	32969.5	35464	31386.2	20804.3	25021.5	1	13384.5	22604.5
Gbar_A06G016000	ATPase, F1 complex, gamma subunit protein	71191.9	62056	69366.2	69242.6	54021.2	71374	84798.5	108462	280816	160623	107940	111078	66724.3	76581.4	103202	62950.5	71639.5	93789.5
Gbar_A03G006920	BAG family molecular chaperone regulator 7	424500	495272	491002	627203	394071	296798	237566	281705	337269	236929	214854	107798	322922	737473	317107	283937	256042	313408
Gbar_A05G035190	putative non-specific lipid-transfer 2	30172.5	30493.9	27545.8	16200.1	16560.7	25687.7	16929.7	1	1	31527.8	20703.1	27309.7	11046.8	14572.4	16902	21994.5	19327.2	29839.1
Gbar_D08G007310	Homocysteine methyltransferase 2 isoform 1	67488.2	112691	112361	104842	99604.4	116710	79287.9	114746	483480	146876	138120	149626	103172	88442.9	80720	114137	63935.1	52118.3
Gbar_A12G022550	Expansin-like B1	470492	454342	307829	1.13772e+06	1.13225e+06	757574	1250464	860127	560449	543177	610871	557884	409619	615711	1	516527	712912	377246
Gbar_A09G011330	NADH:ubiquinone oxidoreductase, 17.2kDa subunit isoform 3	304025	276142	314863	286622	278070	222120	216230	231504	361449	177928	187836	161481	218877	338320	334948	301107	170660	336404
Gbar_A13G012150	Acyl-CoA binding protein 4 isoform 1	29302.7	26992.4	28396.2	11039	13251.9	13168.4	8927.08	1	1	24553	20084.5	19078.8	19717	21842	20499.2	9595.84	23225.1	25570.9
Gbar_A06G006390	ATP synthase CF1 epsilon subunit	104594	81708.3	88481.3	77271.5	79631.2	101498	98053.2	105985	156182	153495	140471	184275	72685	64906.1	78633.4	59184.3	63537	46669.6
Gbar_D05G037790	RecName: Full=(+)-delta-cadinene synthase isozyme C2; Short=D-cadinene synthase C2	209072	240496	224035	600531	49675.6	620229	987737	925385	958248	379740	341805	332001	716024	293345	354700	933592	1.05964e+06	913299
Gbar_D05G022880	Class-II DAHP synthetase family protein isoform 1	311681	340933	354330	270179	233612	334032	313345	334467	383013	181185	135785	144909	291173	351035	355546	324473	278654	348554
Gbar_A13G006100	Glutamine synthetase 1,4	720271	300280	340953	239027	283846	212201	157499	67577.5	28992.8	97947.5	105693	104383	315890	59694.5	54888.2	1	7972.98	1
Gbar_A02G006900	Thioredoxin M-type, chloroplastic	80667	75002.6	72642.4	57306.7	61231.9	85605.3	79612	93454.9	114216	153603	142426	175892	59795.4	52439.6	61221.2	60857.9	67788.9	70252.2
Gbar_A05G014000	Alanine aminotransferase 2	216122	478915	284412	767423	778700	697643	966487	571794	167576	447555	535202	403834	679745	288320	368143	869599	662260	757202
Gbar_A01G009680	Small nuclear ribonucleoprotein family protein	361410	361342	319799	323519	338913	233437	223723	292287	298050	111047	192071	86062	247562	386887	370915	269942	174357	307594
Gbar_A11G019600	3-ketodihydrosphingosine reductase	40726.2	45363.4	43647.9	27722	27415.1	21214.7	26764	25292.6	25114.6	60509.9	51140.2	62466.2	37238.2	40918.3	41746.8	1	17995.2	1
Gbar_A07G007370	Heat shock protein 101	57665.1	79008.9	70950.8	84768	65844.1	94746.7	102937	111626	86515.6	148842	152360	172765	28178.8	52619.9	59884.9	77098.4	89709.2	95809.4
Gbar_A04G012300	14-3-3d protein	321339	245432	328851	440867	613702	579935	674889	576765	604764	401022	477706	406222	377769	217725	422087	690309	765077	552602
Gbar_A01G018960	hypothetical protein F383_19259	294551	279642	263201	265818	273928	221846	144333	257858	895246	195904	139985	169327	237793	355865	357890	237319	224637	312926
Gbar_A03G002760	putative polygalacturonase	236569	258109	249622	121242	140010	126981	160597	132811	1	224136	229935	196301	355796	305284	265867	1	1	195051
Gbar_A06G001970	Calcium-dependent lipid-binding family protein	66140.8	72887.3	87385.5	47952.6	48131.2	54773.5	68813.2	52786.3	78977.1	114931	143838	186904	84948.9	97031.4	108595	88440.1	93293.9	83194.3
Gbar_A03G018670	Ankyrin repeat domain-containing 2 -like protein	308522	269414	319916	558993	570993	497869	716166	704595	790896	446860	663180	615619	462343	405498	533262	710253	498956	401597
Gbar_A10G015970	class III peroxidase	172470	165662	164000	233679	486422	496004	472546	282692	333598	233806	114540	164044	276979	252025	269349	235197	397241	443143
Gbar_A13G024970	hypothetical protein F383_00171	47431	52503.2	57471.7	31791.8	28149.8	31480.8	26889.8	27716	39198.3	38208.3	33732.2	52144.5	49915.5	50176.8	56938.4	1	1	23546.6
Gbar_A09G017810	Ferritin-3, chloroplastic	31815.6	34637.5	35509.2	57639.2	61641.2	84720.4	96232.7	92915.1	117466	112473	84111.4	125295	50850.9	45510.2	62469.5	65906.8	70157.3	76941.8
Gbar_A01G020080	Short chain alcohol dehydrogenase, putative	255805	242943	207445	495887	600148	573086	697293	760232	1684613	445465	596083	523648	362391	353766	529656	961826	542644	1.22858e+06
Gbar_A13G018440	Threonine aldolase 1 isoform 1	171023	182905	192936	302437	253132	243589	229264	238372	283354	174704	179676	146075	276979	329306	256892	275723	250713	289883
Gbar_A04G009300	Acetyl-coenzyme A carboxylase carboxyl transferase subunit alpha, chloroplastic -like protein	84371.2	85700.6	84612.1	35829.7	52399	54288.7	55656	31559.1	18864.2	24640.4	95712.1	204192	41083.5	39820.1	34782.2	1	19984.7	31694.1
Gbar_A01G017680	Malate dehydrogenase isoform 1	31300.2	45763.8	32624.6	71268.1	94709.2	80161.2	89625.9	51430.7	116663	161734	106505	149695	44164.1	35901.6	55751	66203.3	104812	96187.9
Gbar_A05G031060	Nuclear transport factor 2 -like protein	257340	262762	240802	434344	481246	419110	602620	592372	804642	487412	392933	562684	179778	299626	247736	594236	682148	531612
Gbar_A09G008900	3-oxoacyl-	172783	169794	170307	293849	283068	241903	299217	267604	425291	133689	96488.4	297345	330570	311280	342828	257282	264527	271244
Gbar_D07G007690	Heat shock protein 101	30524.2	39775.4	42890.3	50165.2	47643.1	68948.9	92596.6	44859.8	65955.2	114783	109541	114777	18862.6	22144.2	20150.3	85946.3	42679.1	95607.2
Gbar_A05G039470	Kunitz family trypsin and protease inhibitor protein, putative	179120	190562	197201	571276	574296	658187	754895	757168	818092	473254	432098	464077	338062	305525	330251	600233	635582	653752
Gbar_A09G000450	Aspartate aminotransferase, mitochondrial -like protein	147525	236216	277410	136839	249107	305768	233492	247671	302587	132969	112103	133716	301256	256493	199530	263787	313333	350025
Gbar_A10G001820	Oxygen-evolving enhancer 3, chloroplastic	92986.6	94708.8	86505.9	95706.5	92086.2	68940.4	136768	157663	105408	194561	138721	201198	68286.6	106008	78651.2	60441.9	1	1
Gbar_A10G019070	Cytochrome P450 protein	187817	229173	195171	545479	209781	152435	322863	239516	290437	151774	37664.3	269069	252441	396293	285519	204157	479593	386272
Gbar_A04G009560	Thylakoid ADP,ATP carrier, chloroplastic -like protein	111883	106449	116110	78716.5	63873.1	68996	1	1	121563	55420.5	1	56197.3	46054.8	89182.7	78147.8	1	1	52482.4
Gbar_A09G021110	Plastid lipid-associated 3, chloroplastic	351314	254414	397973	426834	393636	751485	580695	563732	682618	287699	1.14069e+06	362855	720111	309018	648120	579826	894375	542438
Gbar_D06G019830	Alpha chain of nascent polypeptide associated complex	116161	107601	117841	414826	232048	266223	459068	341495	306845	116798	220417	112916	401405	249626	374444	297439	316376	278237
Gbar_A05G036580	putative phosphoketolase	191679	149894	164933	1	1	111760	1	106417	1	230204	216236	239928	149763	129470	139656	165180	184722	1
Gbar_A01G016580	Glycerate dehydrogenase	20989.3	24332.3	27470.8	24499.8	24599.6	79507	50427.4	1	59995.8	44213.6	38754.2	23371.6	22275.1	18664	22466.5	24650	1	1
Gbar_D13G012990	Patellin-5 -like protein	256162	217408	272802	388006	347925	426068	574395	630782	1.08355e+06	254000	964865	263088	668830	310186	658671	626522	1.02567e+06	482046
Gbar_A06G019650	FAD-binding Berberine family protein	217323	225311	220783	434073	330327	332916	276049	269909	391794	177250	133083	179975	220501	260518	270327	294517	274638	330081
Gbar_A08G009110	FCH domain only protein 1	188406	170797	172297	112952	1	104612	1	1	140117	156469	131876	132136	147742	194884	154283	89668.2	92440.4	115200
Gbar_A05G026810	GDSL-like Lipase/Acylhydrolase superfamily protein, putative isoform 1	53936.8	48780.6	51800.1	1	1	1	98981.8	94911.8	154654	169277	158847	186579	52617.4	49097.8	59414.1	110836	106326	110543
Gbar_A05G043340	60S acidic ribosomal P2	249863	135484	259129	259396	529798	724271	581535	669321	500090	325474	688365	532499	583667	495444	641220	667778	874557	634343
Gbar_D08G026980	MFP	219151	249707	278108	325688	254081	277414	254317	278270	452216	190609	117235	142532	126470	297750	259324	216993	196554	291595
Gbar_A05G026230	Uncharacterized protein isoform 1	61823	60589.2	56389.7	52761.8	71623.5	1	56496.8	61756.9	1	111092	85995.1	120460	41591.9	43144.4	47081	58994.7	54429.4	75373.3
Gbar_A02G008000	hypothetical protein F383_31288	290906	195267	269456	407076	314076	412453	460189	391578	550238	366661	797224	393974	522401	227632	436327	532801	706582	458098
Gbar_A13G000410	Nascent polypeptide-associated complex subunit alpha-like protein	89372	77308.7	70392.6	369189	372633	383370	273934	650280	337065	80703.9	150985	97452.6	255556	268961	364625	321288	374562	452426
Gbar_D08G018710	GTP-binding YPTM2	403184	381929	386781	173758	154403	167737	1	162683	286143	328839	356305	399026	233113	267776	261703	203293	253220	244566
Gbar_A11G009610	Late embryogenesis abundant Lea	332448	183645	270066	434038	409096	460757	440781	369060	799305	603718	679310	590616	403687	280870	496887	457398	511417	637854
Gbar_A06G018970	Alpha chain of nascent polypeptide associated complex	88933	74668.6	93554.2	183864	197854	253085	250433	256217	482588	82244.3	166125	99409.5	265413	200700	315564	257709	329254	236000
Gbar_A05G021940	Purin 7 isoform 1	37109.6	39669.4	32484.3	1	30635.4	17715.9	1	17295	1	32758.6	30186.2	29891.7	36328.3	32107.6	33212.4	32491.3	14894.7	45434.6
Gbar_D10G025140	Subtilisin-like serine endopeptidase family protein	673147	678998	701159	1.42819e+06	1.42991e+06	1.60099e+06	85685.2	91939.5	132246	5388.83	38886.1	32660.8	18923.2	1	1	23144.8	6370.93	1
Gbar_D10G024280	Calcium-dependent lipid-binding family protein isoform 1	180551	186774	199849	304988	338391	455958	503081	534659	436067	281409	515121	473375	391413	200552	473985	447180	813511	554126
Gbar_D06G020480	FAD-binding Berberine family protein	113327	124152	128331	319331	324790	342993	261682	279796	295875	95135.2	77276.1	107162	152398	211476	188429	224774	201479	241978
Gbar_A03G020130	50S ribosomal L1	71852.8	65034.4	76424.5	72086.8	31585.1	25989.3	1	14964.1	1	32923	44477.8	85967.1	56891.7	80441.7	51385.6	111165	11719.5	123434
Gbar_A10G019250	Leucine-rich repeat protein kinase family protein, putative	197390	224310	162811	476461	495106	553066	46881.7	52881	165999	136937	15618.6	1	38581.9	1	1	1	126037	1
Gbar_A13G023380	Epoxide hydrolase 2	198257	210365	218708	288245	448458	701652	380858	330729	349553	487110	564335	447889	369916	242286	221788	603035	808491	653051
Gbar_A05G012700	Protein disulfide isomerase-like 1-6	129737	182531	128020	251590	281666	539464	270418	759602	326067	87283.3	139048	114075	180475	176459	170738	155920	284612	324876
Gbar_A07G005000	Calnexin	227020	303979	325883	813886	388334	606612	464628	456672	662104	228426	521861	247301	468087	306581	343985	441340	645985	478696
Gbar_D07G009130	Myosin-1	75632.4	74633.2	94182	151878	47317.3	185221	275885	265693	316811	47417.1	283789	39017.3	374616	55376.1	188587	190311	330363	126069
Gbar_A01G018980	Outer envelope pore 16-3, chloroplastic/mitochondrial -like protein	71526.4	157798	123721	52382.9	88876.4	16840.9	1	1	1	6439.15	51586	180204	90788	111378	92676.4	1	116247	1
Gbar_A09G009180	Hydroxyproline-rich glycoprotein family protein isoform 1	31786.7	25370	34403.6	14743.9	67577.9	135713	73294.6	18151.6	60268.7	43569.4	34305.2	62511.2	25000.2	31563	22608.1	1	11491.6	16790.5
Gbar_A05G035240	hypothetical protein F383_21309	320550	304808	254032	447005	398672	475762	504314	475254	507556	237657	692697	200772	888532	336510	587684	454074	673014	360623
Gbar_A10G013880	Methylenetetrahydrofolate reductase 2 -like protein	193597	223853	244960	249500	235957	234945	268480	268516	385513	113394	116701	116592	193704	178779	184308	229769	200245	171750
Gbar_A07G020210	RNA-binding Musashi Rbp6	125658	111620	104693	21244.6	21116.4	170919	1	1	1	81986.3	69241	106056	109159	94226.9	45473.7	1	21219.8	1
Gbar_A01G003220	1-aminocyclopropane-1-carboxylate oxidase	123758	134351	138941	142648	150076	141468	1	336453	334712	424953	344451	549678	140577	117184	290272	1	482464	1
Gbar_A03G008560	Enolase 1, chloroplastic -like protein	203869	234181	246794	185609	160618	199137	263316	300270	965671	92532.4	95139.1	98368.4	132205	139178	166045	252073	363468	300728
Gbar_A03G021900	Transcription factor RF2a	37120.2	36106.8	32228.1	25836	19937.7	16739.7	1	17354.2	1	39584.6	38235.5	33125.5	36934.1	28826.4	23390.3	1	35593.7	1
Gbar_D13G025450	Ran-binding 1 c -like protein	45009	31430.9	33865.9	1	41140.7	40453.4	1	44160.6	1	49510.4	41502.3	30427.9	24736.2	12702.7	25295	11290.7	46893.8	6400.22
Gbar_A04G015940	Polyadenylate-binding protein 1-like 2	216072	252840	159892	442206	424896	491409	447243	489506	429215	229655	199087	440869	260848	416607	517517	455742	499163	464112
Gbar_A08G022870	hypothetical protein F383_04564	192090	176473	92345.3	133375	151379	400334	139765	273268	611876	86553.1	88460.3	37280.5	116616	159188	218095	192032	318823	367592
Gbar_A08G025030	Centromere V	70317	83152.3	91380.8	45625.5	67464.1	45348.1	1	60463.8	1	52189	63069.5	40256.9	60370.1	125682	94879.8	1	43968.8	1
Gbar_D12G001110	Uncharacterized protein TCM_004607	114405	92205	85101.5	23104.6	1	19838.8	1	24469	27423.6	1.30251e+06	1.31488e+06	1.32422e+06	20560.1	21059.4	24615.4	1	1	1
Gbar_A03G004590	Aquaporin TIP1-3 -like protein	204241	451288	360710	1.38663e+06	447986	553540	598518	520911	593683	202232	311731	197354	471026	332595	217752	618883	614217	560725
Gbar_A10G010200	U1 small nuclear ribonucleoprotein 70 kDa -like protein	173187	158325	144938	174777	192367	158333	148809	194560	239293	88989.2	137905	76560.6	140598	179972	182620	161551	154490	197880
Gbar_D13G016510	Chalcone-flavanone isomerase family protein isoform 1	56213	55084.5	52801	18331.4	23730.5	21478.8	1	14357.6	29036.1	59837	64981.2	86043.6	45113.6	42876.7	62375.9	1	10812.4	1
Gbar_A01G020990	TPA: TPA_inf: aquaporin TIP1;5	215987	447829	335772	1.13749e+06	407039	569081	620484	585145	750694	255786	343038	303009	390626	356041	212231	488922	565369	453796
Gbar_A03G017630	RS-norcoclaurine 6-O-methyltransferase	135811	141595	125086	131441	131255	191469	179766	168214	181236	80999.1	106477	81127.3	184106	221792	219267	173363	152150	173797
Gbar_A05G007620	Eukaryotic aspartyl protease family protein, putative	62791.6	63810.9	64986.8	39247.7	42288.9	42602.1	1	30267.3	1	25909.2	21001.5	18144	30212.2	51526.3	39026.9	1	1	1
Gbar_D05G010470	Uncharacterized protein TCM_042050	45299.4	37786.9	45651.1	51441.3	56131.2	79150.8	1	9694.73	98315.8	67514.8	31901.5	59886.2	1	22205.8	41028.7	86589.6	1	1
Gbar_A05G009460	Aquaporin TIP1-3 -like protein	163113	377495	276385	971299	341856	487371	434888	452074	401055	233543	287243	189740	470494	295931	187095	465677	615051	529256
Gbar_D04G004930	Cystathionine gamma-synthase, chloroplastic -like protein	179366	184570	200119	135527	141046	206686	191584	140357	213798	99274.8	109446	103643	157844	149588	189315	133887	201407	142825
Gbar_D06G014050	Uncharacterized protein F383_28963	77802.5	83427.8	78403.3	50671.4	56054.8	38545.3	1	50714.4	1	47623.8	52657.8	33313.2	59888.3	73578.6	69651.3	1	27011.8	49896.5
Gbar_A09G023630	Pseudouridine synthase/archaeosine transglycosylase-like family protein	70362.2	65496.5	60935.2	65475.8	49131.1	78302.9	52656.2	52756.8	49320	88911.4	78603	92628.9	27025.8	69084.4	36570.8	38179.3	27669.1	1
Gbar_A11G034330	TPA: TPA_inf: aquaporin TIP1;4	169341	198572	280390	994091	333746	402566	407488	402446	475150	230272	318700	192006	273141	243357	157269	489108	539160	461556
Gbar_A10G021420	Pyruvate kinase, cytosolic isozyme	172479	196305	173762	225189	181922	128142	156676	123693	253386	114725	96076.2	80048.1	172930	163803	235264	124770	191651	198758
Gbar_D04G002260	Laforin	21128.1	32619	27601	9615.78	12946.8	15617.9	1	9669.15	1	27271.3	19862.7	19780.8	22349.5	31748.2	30260.5	1	6654.43	5266.15
Gbar_D10G006250	Receptor-like protein kinase-related family protein	23506.2	23341.3	27463.6	23388	31944.2	35352.7	46591.4	44096.5	31708	86450.4	84397.4	106203	28209.4	1	48846	28749.2	24841	1
Gbar_D11G036450	TPA: TPA_inf: aquaporin TIP1;4	85754.3	391100	297114	1.19021e+06	387802	492679	470390	414343	509342	270713	385801	242738	280129	259950	169753	556448	594681	507865
Gbar_D10G001050	Indole-3-butyric acid response 1	144301	150283	137847	192543	240078	170673	244134	345794	229207	143220	102204	161424	142160	233809	283264	245685	182491	280010
Gbar_A10G023860	hypothetical protein F383_03570	43783.5	41778.2	43073.2	58134.1	19657.1	1	74572.1	76602.5	76060.2	94969.7	78638.7	99609.8	41052.9	40640.5	47600.6	40838.6	34662	1
Gbar_D06G008740	sucrose synthase 4	247122	360140	326396	312026	156052	197215	151856	168207	218567	80935.5	82335.2	70629.1	184970	185884	163799	145266	140758	137292
Gbar_A08G015800	DNA-directed RNA polymerase subunit beta&apos;&apos;	104982	112284	125038	43996.5	27779.2	31826.3	1	31097.6	61738.1	28866.5	24646.5	38858.2	27463.9	69896.4	77685.4	1	1	1
Gbar_A02G009620	Pyrophosphate--fructose 6-phosphate 1-phosphotransferase subunit alpha	221592	270019	274644	312805	211207	190026	137551	205840	276242	91427.2	84781.4	74793.1	178155	217279	173274	125406	183591	151199
Gbar_A01G018390	putative beta-D-xylosidase 7 -like protein	34967.3	40444	31570	23314.5	18394.8	12536.9	18193.6	21662.6	22356.9	24268.3	14560.8	10605.8	29310.5	26275.3	35144.2	1	1	1
Gbar_A08G015500	20 kDa chaperonin, chloroplastic -like protein	187328	178625	193540	143756	131930	91871.2	152165	120765	1	204642	186095	299586	135957	33454.1	1	170353	60797.6	1
Gbar_A13G020660	sucrose synthase 1	275070	433332	416632	426615	200114	301580	207882	186690	196615	109052	98221.1	81403.1	230786	195004	161781	166541	202171	157031
Gbar_A09G012620	Histidinol-phosphate aminotransferase, chloroplastic	53982.7	59389.4	65188.2	33197.8	36303.4	47453.7	1	41155.5	37395.2	36862.4	45435.2	31169.4	57371.5	47299.1	36897.2	31054.8	1	1
Gbar_D09G021400	hypothetical protein F383_04454	256607	246863	226212	150800	125712	154263	133802	140954	270171	117068	108801	124307	182476	201688	202473	166594	157459	207846
Gbar_D03G003130	putative xyloglucan endotransglucosylase/hydrolase	371131	419361	396165	310930	125980	158193	181722	173915	229569	180894	180161	225992	203381	238590	326711	174073	387272	1
Gbar_A02G002890	Aluminum induced protein with YGL and LRDR motifs	131080	120137	105788	87989.3	91348.1	78833.6	75158.4	49215.6	1	149019	151425	139451	92256.9	71730.5	1	76821.9	44863.4	1
Gbar_A12G014040	Exocyst complex component sec15B isoform 1	69342.5	82219.9	69125.5	57352.4	39951	1	40039.3	39404.8	55670.4	47625.1	41769	37753.4	54406.7	52379.8	57371.1	36188.5	39808.4	1
Gbar_D04G009580	Thiamine pyrophosphate dependent pyruvate decarboxylase family protein	310084	415956	393631	614494	333213	408377	350985	237912	482916	57189.6	52336.2	55015.5	304257	245288	243948	176788	149632	192467
Gbar_D06G004380	6-phosphogluconolactonase	27683.7	25517	35087.9	29986.6	36076.1	49006.2	74913.6	68856.6	1	127794	170317	204307	40086.7	1	1	1	36829.5	1
Gbar_A06G013300	HyPRP1	191248	312137	338243	329744	390441	407082	190660	366074	240481	69548	60017.2	45911	183072	590960	370574	162147	121798	185939
Gbar_A12G016330	HMG-Y-related A	139482	269541	231978	364174	373592	349295	292471	337952	250474	60338.1	202647	44219.9	216248	326918	294677	245044	228006	222649
Gbar_D07G005540	Glutamate-1-semialdehyde 2,1-aminomutase 2, chloroplastic -like protein	116054	107442	112332	1	62752.8	54180.7	62678	1	1	92245.2	99715.2	99320.2	110158	93382.5	105544	61037.9	1	1
Gbar_A07G023650	40S ribosomal protein S17C	238090	238656	246564	257877	270012	213246	242456	217523	243458	62096.3	181738	69503.2	196059	305348	258628	275801	329992	293415
Gbar_A10G007490	Glycerophosphodiester phosphodiesterase GDE1	201227	202999	219757	1	48938.4	1	78077.6	1	1	83860.3	92965.6	75830.8	99800.1	74369.7	102871	11866.2	42845.9	1
Gbar_A11G012810	Late embryogenesis abundant D-34	1	1	13951.9	1	36095.6	36301.4	59367.2	57000	1	43325.1	36026.4	53018.7	13983	1	1	1	1	1
Gbar_A01G013090	60S ribosomal protein L6-3	309804	357203	368752	343398	263794	204293	207966	233883	261339	106004	128150	91432	191757	387432	207157	224189	154181	172396
Gbar_A08G013320	Myosin-2	39395.2	31305	35492.2	4003.04	13679.7	1	110028	1	1	33944.6	33611.3	38028.1	53288.5	100207	80930.9	9062.99	121696	1
Gbar_A11G010080	Eukaryotic aspartyl protease family protein isoform 2	277266	325322	313896	300049	325971	208854	215893	299654	278838	145735	87975.9	85504.4	153922	339926	211738	187272	143789	204902
Gbar_D05G013810	Heat shock protein 60-3A isoform 1	24080.5	19554.2	23720.1	18672.8	10595.3	1	11108.6	1	1	10675.9	14031.1	6493.83	26366.6	26023.1	39255.3	8446.35	39192.6	1
Gbar_A05G027320	60S ribosomal L10	197216	338728	334508	356332	276284	242848	229101	254188	326483	75542.8	122653	55830.6	174920	350440	267454	168196	169275	160389
Gbar_A09G009930	chloroplast Cu/Zn superoxide dismutase	312775	243642	263712	142681	187875	1	176421	165292	1	318555	323322	422045	269112	244191	159827	168996	1	1
Gbar_A09G023580	Transmembrane emp24 domain-containing A	43591.6	45105.6	39754.3	31761.7	37744.6	22503.3	26815.6	1	1	34032.6	31097.8	126186	34881.4	58644.8	33556.4	39256.1	19154.9	1
Gbar_A05G029240	Putative arsenical pump-driving ATPase	207131	202610	194738	143781	530077	1.01372e+06	639382	733279	891361	248884	216659	349949	239740	214300	223011	530400	629528	736762
Gbar_A13G023750	Ribosomal protein	219861	240692	230925	312414	287737	197986	170359	246294	312413	106256	89913.2	68946.7	156646	286310	158328	172182	135167	223026
Gbar_A11G014720	Auxin-induced in root cultures 12 -like protein	83496.5	95189.1	107948	63746.5	67227.3	38421.6	25691.1	20169.7	1	63565.6	71069.3	127232	79681.6	84782.1	89613	12299.2	14927	1
Gbar_A10G005200	Leucine-rich repeat transmembrane protein kinase	136754	141139	143330	639196	612684	604744	648272	600739	524246	190133	152143	210668	188298	174442	221615	999191	768721	1.03917e+06
Gbar_A05G009340	Osmotin-like protein	223837	231633	233383	312027	292490	240156	236577	243397	224184	118922	127716	64597.6	141917	293822	313865	213462	130998	193309
Gbar_A09G023470	40S ribosomal S3a	105105	245580	243432	270452	227120	258251	189134	176642	248984	86115	126197	89086	170083	287725	176500	167217	165182	182254
Gbar_A01G019780	30S ribosomal S8	23216.6	33174.4	27522.9	8212.49	14551.7	12612.6	12677	21421.7	1	16947.5	19491.4	18280.6	23369	17968.6	2259.88	13470.5	18438.6	1
Gbar_A12G002520	DAG, chloroplastic	30894.7	29818.9	30027.8	24672.6	19860.8	18560.5	24146.2	19503.5	1	50438.7	44678.9	35074.6	28455.8	25854.7	1	23914.8	22603.2	1
Gbar_A01G022260	hypothetical protein F383_18310	183592	220362	174851	241265	1.63787e+06	311197	261878	2.70732e+06	50795.7	249144	145206	168362	220960	212767	201514	1.57661e+06	2539154	473377
Gbar_A01G015630	Ribosomal protein L18e/L15 superfamily protein	200207	282421	237033	320281	261343	234091	185331	196578	217568	112988	134268	92345.8	206175	298664	204202	189187	204783	173352
Gbar_A06G022430	Adenine nucleotide alpha hydrolases-like superfamily protein, putative	60762.2	56511.8	65558.3	1	1	22621.8	26081	29151.4	40686.7	23226.5	27872	1	38066.5	30744.5	40202.1	19634.1	29807.4	28309.4
Gbar_A08G017900	GATA transcription factor 26 -like protein	60644.2	36437.3	72751.8	421072	359739	675911	1.24419e+06	1.1093e+06	1.97656e+06	132650	162924	165478	143982	117623	274365	1.04378e+06	1.49904e+06	1.21386e+06
Gbar_A05G015030	60S ribosomal L32-1 -like protein	138923	207059	244227	289684	213434	119144	229458	214143	213784	71834.2	114946	91299.3	172087	233699	170452	186445	115200	188660
Gbar_A06G019910	Brassinosteroid insensitive 1-associated receptor kinase 1 isoform 1	72893.7	86741.4	73954.7	27252.5	1	27887.7	38314.8	16476.7	38910.8	19872.6	19979.6	1	96048.3	101447	70251.7	24295.5	143697	26270.2
Gbar_A06G013490	polyphenol oxidase-5	141715	102763	117047	46142.9	1	90321.6	135952	167341	265779	321245	333891	326065	160592	150149	255692	163855	215904	217129
Gbar_A06G016110	hypothetical protein F383_24193	101178	83408.1	80056.8	336052	207704	635513	274041	597124	1.57378e+06	97437.7	153158	571555	113661	201498	301915	912718	928102	1.05002e+06
Gbar_A07G007290	PLC-like phosphodiesterases superfamily protein isoform 1	193102	206500	225416	311986	230601	194702	178440	255067	169957	86957.6	100389	131093	158950	231575	187859	195273	469845	191938
Gbar_A11G000590	FAD-binding Berberine family protein	65561.2	77978.5	86016.8	60438.5	1	63834.3	60314	71825.3	100943	241886	240465	290197	113638	119310	130845	67166.4	74093.1	75288.6
Gbar_A05G012780	Golgin candidate 5 isoform 1	76820.9	65971.6	45198.3	351131	176667	657971	398640	641631	43974.4	176576	134039	73070.9	91668.3	98036.4	215234	215848	743919	1237782
Gbar_A05G002570	unnamed protein product	125481	181407	186019	199802	239234	173060	212583	243826	310800	72693	123822	98830.2	205252	311217	249842	238490	237762	151673
Gbar_A05G025680	hypothetical protein F383_23830	23693.3	19394.3	18665.8	19479.8	1	14915.9	20576.8	21334.2	1	85020.9	118480	173703	48249.9	35350.7	30309.7	50791	47915.2	39324.4
Gbar_D11G006530	20S proteasome alpha subunit C1	366583	335625	344567	629345	1.25994e+06	387999	1.14597e+06	501780	810525	445209	426234	525875	334288	362409	403259	335942	688345	1.50071e+06
Gbar_A08G022480	hypothetical protein F383_10239	199566	171513	235892	193265	228928	137414	124946	181880	332348	43615.2	123685	42500.3	106265	305921	200806	161643	161676	142266
Gbar_A05G008270	Cyclin-dependent kinases regulatory subunit 1	385835	371368	338269	1	255392	219931	214188	260753	1	385701	319935	522913	247304	315978	342327	1	189373	1
Gbar_A05G016750	Oxygen-evolving enhancer 3, chloroplastic	29677.5	38334.2	32161.2	1	23259.2	20954.4	59251	64369.6	67565.4	55270.4	37636.6	66679.1	22750.9	23475.6	43549.3	14902.9	1	18711
Gbar_A05G026120	Cytochrome c oxidase subunit 6b-1 -like protein	188515	212367	254802	574978	348077	568885	492474	648073	6185.51	246581	597270	303107	502886	208423	512821	501296	580164	274475
Gbar_A10G010860	Ribosomal S17 family protein	198373	211999	214712	177114	166930	172058	126595	144235	240603	52054	155426	51714.4	151049	239645	228155	161975	179354	171612
Gbar_A12G021200	23.6 kDa heat shock, mitochondrial -like protein	43273.9	40237.3	41801	1	10218.2	18346.8	24342.8	40537	33818.7	221378	183843	246561	20771.6	17562.2	30278.5	19971.6	25128.8	24138
Gbar_A05G040700	hypothetical protein F383_16697	52203	48041.6	60496.8	33482.8	25861.1	34536.8	37278.6	33028.1	1	79329.5	88407.8	88541.2	73776	61241.8	46894.7	37408.3	34442.8	33930.9
Gbar_A05G033150	14 kDa zinc-binding	26461.5	31327.5	25668.4	1	18498.2	25046.4	10205.4	11440.2	34220.9	37679.4	23919.2	33724.3	4642	5174.35	28390.6	9653.3	9846.88	18816.2
Gbar_A01G022760	40S ribosomal S4	115743	299660	173460	387020	225388	199277	197333	251252	256756	65181.9	76106.1	53129.4	120990	267995	191867	184215	155300	163714
Gbar_A11G028440	Acyl-CoA binding protein 4 isoform 1	56533.4	52498	51336.7	39114.2	30362.9	25782.5	28554.9	37949.6	1	43513.6	47405.7	35566.5	57672.1	34083	18692.4	44203.1	27081.1	9261.39
Gbar_A05G022810	Protein grpE	55864.8	53029	54650.4	1	38645.2	50676	44518.5	59616	200959	51662.7	58478.3	40777.6	22243.3	32838.2	35099.5	1	1	46300.5
Gbar_A07G008850	60S ribosomal L13-2	116296	204917	170136	275190	224975	177870	143125	181406	189827	55358.4	79086.9	48549.1	134163	268201	181475	227262	182423	179189
Gbar_D05G028070	Intersectin-2	72697.3	74032.5	66041.5	24811.6	31897.9	12885	21891	16382.9	1	82277.9	73701	80337.6	19999	23528.2	13582.9	14437.7	42493.8	14978.6
Gbar_A08G016820	Transcription factor HBP-1a	41454.4	50364.7	46084.1	1	69838.3	53729	72827	3177.29	1	91405.8	82479.9	89349.4	44226.5	45900.6	63726.5	1	1	1
Gbar_Scaffold255G000010	Gibberellin 2-beta-dioxygenase 8 -like protein	156650	152286	156911	262084	255509	349323	336542	302180	535466	347491	394471	414081	253211	290979	367357	440191	502260	478237
Gbar_D10G017280	peroxidase, putative	128927	143156	144942	260600	225807	205339	214748	253151	310569	56405.5	59020.3	44653.2	117849	186315	184355	205228	130280	227342
Gbar_D07G002720	TOM1-like protein 2	46941.3	44622.7	36708.7	37201.3	2915.62	34442.2	28712.7	4533.2	1	55569	37495.5	47492.2	57954	73994.5	66077.9	3502.41	48384.6	97995
Gbar_A10G024590	hypothetical protein F383_10336	38883.1	32512.4	1	1	66053.4	24011.3	71942	65008.9	1	62170.9	75107.1	69637.6	33854	25523.9	34808.9	1	76026.4	1
Gbar_A01G002120	Lactoylglutathione lyase	210930	194094	205462	321792	362610	509599	319801	415742	494248	368592	319096	479656	311022	384050	392370	320195	385850	450001
Gbar_A01G020800	60S ribosomal L24	90774.6	160082	146544	235056	191699	167986	147891	154011	184331	38619.7	64570.7	34261.8	96271.2	176861	145167	115303	119107	98939.1
Gbar_A08G025100	Eukaryotic translation initiation factor 2D	40638.4	45667.9	49043.1	19549.6	20938.7	24808.9	21636	20831.5	1	20138.7	28676.2	4640.44	36415.3	32496.8	31340.6	11807	18042.5	22706.1
Gbar_A05G032280	Octicosapeptide/Phox/Bem1p family protein, putative	213912	186401	217584	326558	304047	405120	353549	353553	489143	337738	421502	402401	322469	280700	386538	424976	447674	460553
Gbar_A03G004520	Ribosomal L29 family protein	97615.7	164214	165318	255596	214512	179313	134869	165611	175127	41713.3	69902.1	33375.7	105208	286118	151351	154066	175299	111562
Gbar_A04G013360	hypothetical protein F383_08243	79846.8	82958.6	81829.3	59470.8	27129.7	26066.8	27591.3	33592.5	1	58407.5	21073.1	18170.1	48328.7	51739.8	28017.6	20109.9	15843.1	25172
Gbar_A03G007130	Peptide methionine sulfoxide reductase	68343.2	64149	52198	45812.3	60361.6	65130	43877.7	65088	1	102326	78650.2	73515	48809.9	34094.3	14152.8	51376	46163.8	10490.6
Gbar_D10G022920	Monoglyceride lipase	205683	221154	222330	410805	369265	449054	414114	361086	612623	380064	381380	386423	285419	306220	299626	354742	356994	404532
Gbar_A13G024410	aquaporin TIP1;7	63793.6	138910	103927	489648	184527	241986	239492	239388	205001	71373.9	93945.9	47283.4	192259	109510	72007.4	136402	165676	138545
Gbar_D07G016060	Golgi SNAP receptor complex member 1-2 -like protein	28914.9	28769.5	23592.1	16972.7	16274.8	17508.6	8866.08	12453	1	20458.2	16477.8	12275.6	19943.1	26915.6	35451.2	12858.5	15408.6	19480.4
Gbar_A01G004980	Homogentisate 1,2-dioxygenase -like protein	174448	190615	179325	337550	331399	329351	351907	316819	452396	413636	370236	367790	253899	265273	265642	326292	348732	366592
Gbar_A13G025040	60S ribosomal L10	106070	160612	128604	208694	155288	227483	179351	261378	161716	61567	72226.9	40846.2	135893	139538	117203	163767	174679	158090
Gbar_A01G004130	hypothetical protein JCGZ_16612	20410.1	25330.6	430238	1	23909.1	1	44671.2	34131.4	1	1	15346.2	1	1	1	1	48395.5	49991.6	1
Gbar_D03G004890	RmlC-like cupins superfamily protein	185320	196625	181180	363909	350417	415931	436094	477641	453054	299020	308766	329349	286560	286820	324183	467151	393332	437505
Gbar_A05G035890	hypothetical protein F383_04328	107575	182619	143948	242833	124520	129953	130447	177796	259242	85551.8	70673.2	78539.3	167577	162141	121443	115616	124542	117000
Gbar_D05G001910	Early nodulin-93	288394	277458	306875	116845	132320	126779	43712.9	70788.4	79932.8	40981.7	44379.4	86750.7	15332.8	32762.8	17899.8	58138.9	50686.8	47550.3
Gbar_A03G005740	hypothetical protein F383_28807	88323.2	48956.7	110136	63570	91675.7	24421.4	20677.6	17270.3	1	192486	62750.5	256826	24806.9	66193	28193.9	27758.1	280438	30687.5
Gbar_D09G015030	Enolase 2	199578	208256	214994	357140	259230	801139	311858	915119	854252	255573	222584	310354	313876	219184	560402	286679	690918	562411
Gbar_A01G021390	40S ribosomal S23	90574.2	131673	190803	165009	197581	153346	144120	151184	301113	62693.3	85261	67042.9	106233	173999	129467	224395	123890	116118
Gbar_D09G011390	Alpha/beta-Hydrolases superfamily protein	390914	397431	375512	188130	176305	156468	18608.8	21988.5	32048.7	36075.4	28424.1	33594.7	33056.5	34920.5	29483.4	17244.1	15908.2	19176.3
Gbar_A05G034020	Peroxidase 51 -like protein	39822.5	33451.8	27079.7	22338.2	57477.8	84607.1	23491.5	39677.4	1	64807.9	79048.2	65309.5	38625.5	16956	27734.3	26253.3	32544.7	24791.5
Gbar_A08G004110	Protein LSM14 A-B	212896	224249	204728	358111	323691	417822	312216	340535	1.01007e+06	195783	260953	304829	217161	281000	347567	134585	599519	568165
Gbar_A05G010760	hypothetical protein F383_08810	133220	111788	93421.3	58293.7	75491.3	11864.7	40904.1	13863.5	6975.2	104980	72782.6	52780.4	61767.6	113226	21485.4	38960.9	17530.6	7115.34
Gbar_A01G003260	ATP synthase delta-subunit gene	7621.42	10310.8	6295.98	6009.25	6189.79	7461.16	12557.3	13471.1	1	15142.7	12191.1	26237.8	4150.23	7537.6	2157.47	1	7216.8	5497.1
Gbar_A11G018740	hypothetical protein F383_22748	201284	187584	187379	367544	304183	386168	425393	270114	513614	290554	178788	288349	196416	222913	233382	273189	295332	344932
Gbar_D05G006970	Glycosyltransferase, putative	148153	192564	157825	1	202996	403716	476017	1	1	112373	126133	99673.5	235535	199315	164566	165698	139320	295219
Gbar_D08G020400	4-coumarate--CoA ligase-like 10	113848	134761	117342	56718.2	40958.5	58748.1	46291.6	52574.1	56018.9	69323.4	68906.4	65108	74854.8	80574.6	66946.9	44346.8	69440.8	68380.5
Gbar_A01G002240	Protein tas	79559.1	77809.3	100332	42927.6	46224.9	50855.4	56627.1	57817.5	75208.3	69729.5	75914.1	100265	41652.6	57023.4	58431.1	34997.3	39105.7	30540
Gbar_A13G004890	Phosphoglycerate mutase family protein isoform 1	191532	201504	218352	261008	299640	369349	292835	288617	370923	186755	355335	207492	214710	200739	181814	286803	330648	364434
Gbar_A04G011870	ARID/BRIGHT DNA-binding domain-containing protein isoform 1	129573	131643	111007	174045	199550	121523	197285	208011	1	106115	93140.2	102865	123423	183229	168358	189001	190335	119888
Gbar_A11G016710	DegP protease 7 isoform 1	108257	115797	112987	53620.6	55867.4	57543.4	57569.4	55823.1	51682	81139.8	67986.8	70929.4	82527.5	74639.2	72349.5	60237	65585.1	54660.9
Gbar_A03G018270	Photosystem II stability/assembly factor, chloroplast (HCF136) isoform 1	80368.6	71891.8	70269.6	39087.4	39035.9	48753.2	60142	69753.9	105488	128425	105409	146039	62527.6	59304.4	71646	34397.8	42801	43245.7
Gbar_A05G001080	Glucan endo-1,3-beta-glucosidase	195997	181526	163584	264778	304502	281780	274169	292891	324714	227722	156304	250003	178973	187051	353843	271473	263633	333151
Gbar_D05G004990	RNA recognition motif-containing protein, putative	147833	139566	149920	189479	169354	181275	188184	291403	1	89982.7	146323	102963	187873	151970	180664	100226	283024	243891
Gbar_A05G027360	Pheophorbidase	96821.7	100038	94436	52654.1	56211.4	48269.2	45188.4	47383.5	47579.9	83569.2	57251.6	68115.7	63884.4	67631.1	71124.4	69976.6	46967	62936.6
Gbar_D13G011730	beta-mannosidase	35529.8	38727	63819.1	43205.7	41919.2	64131.3	52741.9	50018	66345	61098.6	118460	130956	53323.3	48514.4	68619.6	47333.1	55954.5	40133.2
Gbar_A06G020440	Charged multivesicular body 1	172515	302893	155105	354250	337831	350820	331702	379490	519325	200370	186167	489377	167231	201132	230475	426000	317911	230923
Gbar_A10G005330	4-coumarate--CoA ligase 1	158672	159310	155470	194884	187522	255771	258758	342186	1	55758.1	53161	48871.6	173543	173002	170246	123401	256096	240457
Gbar_A07G011200	UDP-D-apiose/UDP-D-xylose synthase 2	79285.7	96572.2	88426	50224.9	48639.2	39815.1	41829.3	29142.7	61401.2	75379.1	66286.4	82731.5	88033.5	70773.2	75808	44082.5	37102.3	48266.5
Gbar_D13G010190	Uncharacterized protein isoform 1	31374.6	30754	30825.4	32824.8	24064.6	20870.3	21699.2	27879.9	31056.3	42248.6	38145.9	61879.3	24333	30953.2	25932.9	31809.4	29822.7	29159.1
Gbar_A13G005040	C6orf115, putative	133715	137211	143559	453047	481076	511991	394306	424614	465727	276231	191749	300239	131590	128661	282028	259312	267366	257342
Gbar_A11G016230	Ribosomal L27e protein family	113461	167978	154670	330617	230125	189634	226799	197608	1	84580.6	82547.1	50584.2	144789	240108	138067	166289	130581	177508
Gbar_A11G006270	PREDICTED: dihydroorotase, mitochondrial-like isoform X1	80679.7	81280.6	87100	55230	46349.3	63355.8	39965.9	41800.2	64196.7	66121.2	69095.1	76269.8	62125.1	67440.1	62115.4	71240.9	62464.3	70932.7
Gbar_D08G002500	Plasma membrane ATPase 4 isoform 1	48030.3	44971.7	58198.6	47899.4	19211.2	36308	20935	29561.2	33471	53085	30222	70740.1	25272.5	30266.8	29788.6	23001.5	31057.7	23479.3
Gbar_A03G006650	Lysosomal alpha-mannosidase	138978	152458	150335	179976	207118	353618	350871	346872	557949	308654	258349	291066	118043	195749	234107	222594	220624	233982
Gbar_A05G013170	60S ribosomal L28-1 -like protein	175850	275017	257952	278892	227644	162914	115708	166255	1	64733.4	92287.2	44358	132246	275634	166615	132509	97012.3	113277
Gbar_A04G015320	putative peroxygenase 4 -like protein	68121.9	59810.4	70175.4	37200.9	39710.6	43928.7	38165.9	41075.1	52641.1	62003.8	45656.2	84503.2	70256.5	97458.2	109943	48403.5	47948.4	62491.9
Gbar_A03G017870	Cytochrome b6-f complex iron-sulfur subunit, chloroplastic	62707.4	44996.3	57284.3	22763.2	22000.2	18480.3	50931.5	46438	54256.6	84663.8	92863.1	125256	27615.8	35263.1	41710.4	11678.3	14504.1	12825.9
Gbar_A05G004010	Serine hydroxymethyltransferase, mitochondrial -like protein	159139	172986	262468	247121	380271	344570	388963	395220	411446	202188	128569	195443	156279	168209	230254	210237	134699	198135
Gbar_A09G009590	Methyl-CpG-binding domain-containing 10 -like protein	89170.6	83857.8	92687.4	135311	126020	185634	214706	242047	1	47078	169704	83639	180622	109498	196300	186476	143404	176624
Gbar_A08G014670	Dihydrodipicolinate synthase 2, chloroplastic -like protein	76669.6	76486.1	76943.6	33040.5	34747.8	24939.1	32125.7	31922.6	43431.8	85607.9	71591.8	76553.4	52254.3	54498.4	69663.3	38312.4	44193.2	40347.2
Gbar_D05G031600	Protein vip1	26539.3	36235.5	23912.3	11723.8	18644.5	18939.3	14696.2	15914.6	20395	37463.4	20862.7	39129.6	26709.2	16396.1	21673.2	12949.4	16566.2	15191
Gbar_D13G018710	hypothetical protein F383_34501	165101	177866	121066	338838	377537	456786	394218	452755	332191	341335	195468	257186	168120	273297	340708	347776	488516	515484
Gbar_A11G029260	Nuclear pore complex	81555.5	83329.9	90067.8	49674.3	30014.1	39960.6	30984.2	33833.5	47053.8	56875.7	53619.1	76710.8	44751.1	58867.1	68763.7	28199.5	29015.7	34829.8
Gbar_A09G022640	Peroxidase superfamily protein	150759	149090	151682	482532	415642	387102	434254	492157	593403	196389	130371	160335	152670	263083	252137	458449	379172	596657
Gbar_A13G000720	Macro domain-containing protein	120083	112893	106613	125510	128377	128979	135524	116621	1	106374	90365.5	91697.4	114801	126947	283187	137721	100541	266887
Gbar_A06G009780	Uncharacterized protein F383_09262	97184.6	116734	102118	61355.4	31898.3	43583.8	30189.4	29013.2	23388.9	82938.4	56693.9	48692.6	116942	84728.6	50360.4	33144.5	39154.3	32833.3
Gbar_A13G008330	Non-structural polyprotein 1AB	25072.2	25153.8	26202.1	1	1	1	85073.4	359573	1	51007.1	33480	65609.5	1	1	44879.4	81171.5	1	1
Gbar_D02G020010	Uncharacterized protein TCM_007763	81015.9	64985	68426.3	133025	139938	146383	109673	175212	1	72427.7	48454.1	65817.1	83744.2	107716	159059	112279	134321	193705
Gbar_A05G007340	Small heat-shock protein, putative	87903.7	84243.2	80303.7	75624.5	26046.9	32002.7	25910.5	26681.3	52300.1	92070.4	77619.8	100151	71935.9	87687.4	57421.3	139988	28786.7	71452.5
Gbar_A10G023590	Calcium-dependent lipid-binding family protein isoform 1	147401	109479	136930	254035	263266	239928	293530	291673	384059	207991	287360	258382	263122	184223	238612	383539	502534	450281
Gbar_A13G016160	Proton pump interactor 1 isoform 1	52925.9	55910.5	52107.6	53605.2	72855.8	124105	21802.2	110503	1	40015.6	41295.8	49063.1	46281.6	82937.7	82977	41881.3	168334	175159
Gbar_A11G014880	Poly(A)-specific ribonuclease PARN-like	63531.1	66513.1	60874.8	25544.7	31183.5	27593.4	28121.8	27336.5	31345.1	64676	57129	34777.6	67464.1	69747	76014.8	24316.8	65012	24125.5
Gbar_A05G038810	Photosystem I reaction center subunit N, chloroplastic -like protein	94701.2	99158	79132.8	1	1	1	60734.9	46029.3	1	287943	193806	285032	26062.6	31907.2	1	1	1	1
Gbar_A07G015210	(+)-neomenthol dehydrogenase -like protein	145564	135297	145124	224083	248337	270917	410052	370241	567661	290381	274507	298872	272487	284340	288684	415108	450245	384436
Gbar_A04G009600	putative pyridoxal biosynthesis PDX1	52074.9	75916	74601	94264.1	93108.2	92456.3	98368.9	92857	1	39306.1	35193.7	31975.9	81389.2	121336	114708	100315	80919	115759
Gbar_A12G024370	Calcium-dependent protein kinase 3	57551.1	82036.5	58050.8	76967.1	31661.3	19543.4	45639.7	52119.8	31829.7	41611.3	46941.1	39435.6	56288.2	55882.5	42365.9	14580.8	26538.2	16964.6
Gbar_A11G023240	Photosystem I reaction center subunit N, chloroplastic -like protein	38533.1	36271.6	30568.1	1	1	1	12907	10518.8	1	90563.2	65352.7	86963.3	1	7245.13	1	1	1	1
Gbar_D11G022310	Heat shock 70 kDa, mitochondrial	172915	163693	163379	254306	213614	357399	337361	317392	516474	182990	178452	195521	197418	195344	225906	300870	350685	342117
Gbar_D06G019300	DNAJ	154569	159595	146105	153795	149444	144518	130740	155846	196356	124002	115214	99601.3	157938	206848	171860	159222	187910	231217
Gbar_D06G008700	sucrose synthase isoform C	113296	143055	154905	111994	48814.1	45326.8	47138.2	35842.5	53807.8	41571	41727.4	29172.5	86879	98461.8	73627.7	15295.4	11075	16879.3
Gbar_D02G017910	Germin-like protein subfamily 1 member 1	78841.4	72807.1	71200.7	1	1	1	28296	1	1	165399	124890	171949	54021.7	67503.1	58436.4	1	1	46410.4
Gbar_A02G014310	Cinnamoyl-CoA reductase, putative isoform 1	124026	146263	148093	224195	293259	265364	278928	296759	450728	164791	156579	192508	128499	144640	159820	341820	302204	294499
Gbar_A01G000060	Uncharacterized protein TCM_006600	85514.4	65544.4	81275	52558.6	47848	39005.6	18605	21124.8	71215.3	33203.3	24052.5	26378.5	20054.7	67210.4	52452.1	23332.8	15873.5	30783.4
Gbar_A11G011100	Uncharacterized protein TCM_004978	90542.7	93284.7	68102	26720.8	82707.3	1	1	158383	1	169395	133236	163041	59997	47718.9	106115	1	146611	1
Gbar_D02G004080	ATP sulfurylase 1, chloroplastic -like protein	130905	151637	142521	222019	233014	258756	261255	284264	438569	174258	174457	234030	216920	250346	334796	284622	299454	282428
Gbar_A04G012290	40S ribosomal S6	133011	152589	137984	134265	108114	93626.1	163240	159084	126603	54584.7	71765	72671.1	109583	134530	100996	159901	220540	91069.4
Gbar_A11G001330	60S ribosomal L9	66450.8	50821.8	53713.1	44612.2	40124.1	25775.5	23629.3	39299.1	38603.5	21304.3	38141.2	7709.54	30558.3	57220	36515.3	31406.8	25702.2	39339.5
Gbar_A03G000040	Uncharacterized protein TCM_041525	45441.3	32952.3	41734.3	181680	40661.7	1	47435.9	51018.7	1	58733.6	48807.3	44107.7	35292.5	23567.1	36994.1	1	48264	1
Gbar_D10G021810	Eukaryotic translation initiation factor 6-2 -like protein	136571	152888	149801	314251	295362	408920	356552	432942	432013	139142	228455	219104	294682	211921	247846	293656	325152	369921
Gbar_A13G023140	Sulfite reductase	150496	158478	170652	111718	138819	106047	94515.3	125134	240514	53512.6	44016.4	42491.8	87717.6	176903	147832	88540.3	68683.1	87306.3
Gbar_A05G023880	Thioredoxin M-type 4	46376.7	48806.6	48729.2	54662.4	1	1	69387.9	56123.4	1	99737.2	116857	128940	24657.3	29129.1	53327.9	1	1	1
Gbar_D04G017920	Amidase family protein isoform 2	150242	164704	156660	291486	232121	229439	1.43276e+06	301105	319899	201107	163112	190932	149305	150259	142998	305308	288224	304681
Gbar_A13G015540	40S ribosomal S8	121995	146650	131078	137181	146134	116668	85712.9	132002	148587	33119.6	61271.4	29263.2	99775.4	196818	140008	106987	79611.7	120906
Gbar_A01G009490	U-box domain-containing protein 43	37599	47964.9	47726.5	48690.4	16304	21347.4	23116.6	18867.6	9463.27	29457.9	48181.9	25271.3	52764.2	20810	27603	19840.3	25770.2	51366.5
Gbar_A03G000140	hypothetical protein F383_32050	97917	83568.6	80646.3	61903.5	1	1	86010.4	96145.9	108305	164467	153339	146601	65264.3	76521	61426.7	1	1	1
Gbar_A07G016950	putative glucan endo-1,3-beta-glucosidase A6 -like protein	142079	123543	130948	345552	186256	173844	457973	235154	660692	142761	112195	154037	129793	164442	133040	346443	366626	228318
Gbar_D01G003350	2-oxoglutarate and Fe(II)-dependent oxygenase superfamily protein	47117.9	46220	48477.9	138175	148909	149507	224778	220133	307513	94508.1	87872.7	97216.1	179791	158474	190943	217901	223838	251051
Gbar_A05G003610	low molecular weight heat shock protein	24475.9	29854.8	17485.7	41631.9	15642	1	28154	1	1	47856.4	75250.1	103217	31064.3	1	18024.9	1	1	1
Gbar_D10G019020	1-Cys peroxiredoxin	84432.2	95528	83484.8	67733.6	61058.2	72506.7	128099	126126	187356	88006.3	53867.4	85506.2	166573	190470	270723	192703	197632	224420
Gbar_A07G012760	Rhodanese-like domain-containing protein / PPIC-type PPIASE domain-containing protein isoform 1	34573.3	35311.2	35229.1	11864.8	12091.9	18080.4	12640.5	12004.9	13976.3	35561.1	29308.7	29099.9	26463.5	22497.6	28793.6	5769.31	12966.9	10083.5
Gbar_A09G026910	photosystem II 44 kDa protein	69699.6	52884.5	22122.4	12063.2	15774.1	1	27667.2	1	1	320066	31045.3	51096.1	22022.5	12682.5	1	1	1	1
Gbar_A12G023470	Plant invertase/pectin methylesterase inhibitor superfamily protein	80198.1	85882.4	81123.4	155524	137923	99884.1	101601	146924	260762	38533.3	56017	35519.7	62782.7	174064	142265	146687	113684	126992
Gbar_A05G042450	SH3 domain-containing protein isoform 3	25034.1	30833	29837.7	19308.8	14898.9	13556.6	8531.29	6087.49	20837.4	8695.25	13933.7	14644.8	16229.9	22007.1	21008.6	10628.2	13758.6	8241.34
Gbar_A02G018600	Scaffold attachment factor B2	37985.1	99574.2	59069.9	1	133676	1	117944	1	1	16865.6	26958.3	5126.86	146638	1	1	1	1	1
Gbar_D03G006010	aquaporin TIP2;3	114351	239995	173765	548435	233633	261461	317893	323163	331946	186213	248507	150318	311330	210942	190162	280074	355272	273862
Gbar_A06G004030	hypothetical protein F383_22837	67413.5	67672.9	70516.3	109329	112971	109352	124838	196683	254761	47616.1	40028.3	84917.3	94578.6	129706	133650	151392	139378	182655
Gbar_D05G028930	Oxygen regulatory nreC	553690	562037	482380	213184	271478	1	182882	1	1	414069	317297	408336	198637	203596	12038.5	166718	1	1
Gbar_A03G004750	THO complex subunit 4	99344.9	99190.3	88142.1	155584	191213	174352	147303	234219	245879	37856.1	41723.9	55127.1	147665	178516	166942	165046	148906	240926
Gbar_A02G012380	Mitochondrial acidic MAM33	72201.1	59922.5	67966.9	1	1	1	65069.6	1	1	87027	88834.8	90217	67070.7	83565.6	86675.8	76397.7	1	1
Gbar_A06G001800	HXXXD-type acyl-transferase family protein	97551.1	107167	102456	93735.7	87526.9	165953	102257	199009	194616	91926.7	72972	74530.9	135186	205187	154082	99153.6	172612	194158
Gbar_D09G020730	ADP-ribosylation factor GTPase-activating protein AGD8	25618.5	24089.8	5768.8	1	1	1	37540.5	1	1	19916.3	52778.8	37022.8	32856.8	1	60800	39448.2	1	1
Gbar_A01G010080	Alba DNA/RNA-binding protein	87873	79898.4	76744.5	133630	171471	159116	169631	158576	121080	60867.5	54003.8	91206.2	128805	157771	145418	118233	116269	89994
Gbar_A06G010710	Sister chromatid cohesion PDS5 B-B	128973	163124	165120	1	1	1	485844	1	1	123462	150682	1	204778	112465	1	1	1	1
Gbar_A03G007650	P-loop containing nucleoside triphosphate hydrolases superfamily protein	99011.4	115985	134827	241142	243952	303631	255633	288661	320776	136779	139511	127544	168126	173565	182208	200800	274254	270724
Gbar_A02G001560	P-loop containing nucleoside triphosphate hydrolases superfamily protein isoform 1	79033.5	85534.5	93033.8	116676	129502	96033.2	145426	142122	182162	58705.8	63426.5	75039	97952.1	111522	128436	142266	123391	136975
Gbar_A02G001210	Actin-like ATPase superfamily protein isoform 1	72599	75475.3	75719.4	1	1	1	1520169	1	1	122555	115177	1	1.84025e+06	84444.3	1	1	1	1
Gbar_A09G004070	COP9 signalosome complex subunit 3 -like protein	94136.5	88904	98855	101397	74043.5	116932	70453.4	96789.5	125828	75100.9	68528.6	63202.8	113299	135454	136698	167625	82584.8	95919.1
Gbar_A03G016930	Serine carboxypeptidase-like 45 isoform 1	31530.1	27277.4	22445.4	17906.6	26671.4	1	22229.2	16402.4	1	47803.2	41056.3	24323.3	22666.8	1	1	24715.2	1	1
Gbar_D12G011540	PREDICTED: phosphomannomutase	118600	106978	115361	279793	305706	225268	282952	277070	364715	126727	171233	404414	200193	171371	180312	145463	260050	338284
Gbar_D04G009710	MSH6-1: DNA mismatch repair protein Msh6-1	57947.8	54339.6	46840.2	97822.8	106134	91376.1	98687.5	111508	158657	65095	49974.2	71957	90400.9	102520	120496	103874	112225	120626
Gbar_A11G001810	Glutathione S-transferase T1 -like protein	45013.5	43093.7	32266.7	1	1	1	80113.7	1	1	20152.4	27045.2	1	52937.2	17914.1	1	51120.3	1	1
Gbar_D06G003620	Thylakoid lumenal 29 kDa, chloroplastic	20732.9	17567.5	16773.7	1	18030.5	1	30628.4	23947.2	1	44359.2	37613.8	18597	15342.7	1	1	14283.8	1	1
Gbar_A13G003600	Cleavage and polyadenylation specificity factor subunit 3-I -like protein	412942	418398	482729	756525	792483	493708	809909	1	650259	424462	409135	891719	470034	412826	422686	779524	779799	794978
Gbar_A05G023160	Cullin-4A	54471.9	96809.9	52638.4	68435.5	87029.7	111958	94489.5	106872	157946	53094.1	71677.9	59029.8	74306.8	119273	128744	97371.3	104831	108445
Gbar_A05G000030	PREDICTED: transcription factor Pur-alpha 1	186511	91247.1	146630	289800	338365	427509	409986	1	572580	256495	273085	199278	218395	245550	218717	388644	394215	400205
Gbar_A09G010390	Arogenate dehydratase 6	65689.8	70375.9	66883.3	85748.5	69666.2	53199.3	57693.7	66703.5	142180	56133.7	51821.5	54726.6	88720.5	96990.6	99807.3	79394.8	98455.7	94877.8
Gbar_A03G012400	Syntaxin-132 protein	81789.7	85076.7	56946.4	150809	25455.9	183321	122755	1	350842	78055.4	123259	85646.6	123193	129368	142907	137194	227181	220174
Gbar_A08G009730	MuDR family transposase, putative isoform 1	64500.4	75827.9	87385.8	72481.9	62435.5	41982.3	49396.5	48650.2	104734	20041.6	57676	61930.4	86640.2	124274	90659.9	73948.5	128235	145280
Gbar_A05G030300	Polyketide cyclase/dehydrase and lipid transport superfamily protein	161111	151295	199449	1	29359	1	23682	11419.8	235367	241037	4743.19	538213	327424	653294	1	1	1	1
Gbar_A08G004760	Desiccation-related PCC13-62	164115	150572	154630	239928	235754	236205	231706	189337	325969	163844	150907	180196	195210	199934	204189	185018	224348	234522
Gbar_A11G015380	hypothetical protein F383_12932	18926.1	12112.5	17013	179429	142576	128368	289973	470173	394030	45473.6	41912.3	24150.3	58074.3	54109.9	95957.4	245051	391793	268333
Gbar_A05G001040	putative RNA-binding C17H9.04c	63465.3	61206.9	59493.8	1	1	1	34961.5	1	1	45242.5	40081.2	48068.6	59058.4	49573.6	46355.2	1	1	1
Gbar_D05G024280	Target of Myb 1	109615	108849	120770	188390	170165	155895	180684	191990	269768	257819	250116	210563	193473	138143	207543	245989	420011	230926
Gbar_A02G013630	2-oxoglutarate and Fe(II)-dependent oxygenase superfamily protein	32647.9	29282.1	32687.3	65441.4	139039	100088	159125	170046	220443	64635.9	71295.5	69276.9	97792.3	157931	95299.5	216346	137067	147501
Gbar_D08G021760	PPPDE peptidase domain-containing 2	13363.7	20326.3	14201.3	1	1	1	16555.5	1	1	27862	23408.1	47875.7	28780.6	46718.3	63714.4	1	1	1
Gbar_A05G028310	Uncharacterized protein TCM_036468	31450.6	27756.8	14624.3	17895.8	24073.6	1	12806.6	1	1	22919.7	21674.7	20128.9	15315	7672.53	1	18034.7	1	1
Gbar_D09G023060	seed storage protein vicilin B, partial	52511.2	61523.2	45255.6	110218	151481	125666	177568	119259	134427	290344	267877	339603	129648	154932	177539	268007	264878	235559
Gbar_D11G032060	2-oxoglutarate and Fe(II)-dependent oxygenase superfamily protein	36327.2	37546.4	40748	73709.9	84335.2	97851.2	154538	146876	275554	65951	53373.2	53225.7	94231.2	102022	121317	134647	150510	160997
Gbar_A12G006380	Phosducin-like protein 3	95854.3	90558.4	103784	1	1	1	100607	1	1	107065	100295	111776	117363	90842.5	106964	1	1	1
Gbar_A13G000950	DNAJ heat shock N-terminal domain-containing protein isoform 1	34792.4	50801.6	28802.5	22263	15897.8	1	12517.8	1	1	52370.7	50789.4	47911.4	15654.6	16261	1	12179	1	1
Gbar_A02G001730	FAD-binding Berberine family protein	99220.9	112747	101685	165607	144385	208092	195322	240468	319401	169898	191853	227452	153214	172273	182236	202409	271706	309385
Gbar_A01G019870	Delta-cadinene synthase isozyme A	25202.7	28470.1	36659	120401	89240.2	138406	203022	164238	221665	61536.9	95927.2	66387	160441	92484	157871	143563	224401	134149
Gbar_D13G024470	30S ribosomal S18	34230.5	23175.6	34341.4	1	26200.6	1	23237.4	1	1	35804.6	38051.7	41363.7	29210.2	33146.7	34065.2	1	1	42391.6
Gbar_A10G022590	Monoglyceride lipase	92712.4	149527	93488.6	208168	179684	323905	234258	231324	322237	217550	238882	242278	156804	158428	146638	246376	257429	460424
Gbar_A11G034420	Phenylalanine ammonia-lyase	19414.4	31871.4	32203.6	69340.2	54892.4	67989.6	112646	111357	175711	39062.1	39113.6	43605.7	84167.5	90703	90377.5	104262	117880	117913
Gbar_D10G020720	hypothetical protein F383_23695	129001	110057	105226	184833	241966	231320	243763	293882	311824	209164	203108	233184	145701	125061	145220	316767	342914	243830
Gbar_A02G008980	Calmodulin like 42	41584.7	34740.5	35894.2	69226.8	70348.5	109691	108862	107029	91712.9	45920.5	84011.5	21613.2	110391	81215.6	99292.1	131155	151064	104303
Gbar_D12G014710	low molecular weight heat shock protein	9975.63	15421.5	1	1	21588.3	1	35646.4	1	1	142267	171166	45301.6	16369.2	1	1	24139.8	1	1
Gbar_D02G024050	Glycerol-3-phosphate dehydrogenase-2C mitochondrial	114187	59745.1	116912	153540	129623	228122	241036	235684	247646	204401	337166	215394	250516	81536.6	252073	268273	331931	233576
Gbar_D11G017420	hypothetical protein F383_24518	19681	17717.9	27436.6	123421	115984	84660.1	135940	204731	133840	52998.7	44030.8	46799	75091	60250.3	83154.4	152351	146829	124920
Gbar_A05G038390	N-acetyl-D-glucosamine kinase	65479.8	77496.3	74276.6	32921.8	1	1	33610.8	1	1	68978.2	65381.3	61814.7	67263.8	64182	58095.4	1	1	30667.6
Gbar_A01G005300	3-hydroxybutyryl-CoA dehydrogenase	8484.25	42683.7	1	1	13169.4	1	19723.2	1	1	6864.66	9042.01	88688.9	25835	1	1	1	1	1
Gbar_A13G011590	putative prefoldin subunit 4	132421	86850.7	113870	109631	137268	272952	170223	241460	261782	184419	232748	186345	164913	81549.8	192786	220736	315208	253726
Gbar_A02G000900	Eukaryotic translation initiation factor 2A	92420.8	112901	104927	107084	106249	83118.7	66506.3	109346	77138.3	70658	57956.7	58617.2	94126.2	104441	83253	96288	95933.1	121633
Gbar_A10G004180	hypothetical protein F383_17166	50491.6	39305.3	41992.3	46530.1	1	1	32724.8	1	1	32454.7	53992.4	46597.3	45636.2	56838.5	70288.9	1	1	1
Gbar_A09G026000	hypothetical protein F383_07372	1	48354	33491.6	1	27696.5	1	1	1	1	31876.5	82539	64206.1	1	34433.9	1	1	1	1
Gbar_D09G019470	60S acidic ribosomal P1	107986	83883.5	100550	161295	129058	258610	213618	299033	303071	98532.2	305851	204432	165472	74599.7	107867	244051	398444	167563
Gbar_A05G011010	mitogen-activated protein kinase kinase	78252.4	87069.8	75086.9	93514.6	55728.6	77631.6	89042.3	141554	204276	54488.4	37312.8	37883	70798.8	145487	124564	76612.9	70911.8	88174.1
Gbar_A10G008200	Cytochrome c oxidase subunit 5b-2, mitochondrial -like protein	6611.87	9721.21	7858.28	1	42982.2	1	1	1	1	9644.44	7234.93	25209.3	1	6981.28	1	1	1	1
Gbar_D05G027720	Patellin-5 -like protein	107677	100950	109734	202415	172465	199324	263622	275030	151376	103061	310806	149783	261924	84016	164153	206441	236708	326527
Gbar_A05G027940	Uncharacterized protein TCM_044838	69138.7	71125.2	78203.8	125095	114928	113598	107890	123397	105636	45511.8	54852.7	31583.3	83122.8	85329.6	60686	92862	80044	107757
Gbar_A02G018400	GDSL-like Lipase/Acylhydrolase superfamily protein, putative isoform 1	1	15961.9	1	1	46939	1	1	1	1	40555.7	39731.6	40947.4	11576.3	1	1	1	1	1
Gbar_A09G012710	Trafficking particle complex subunit 3	85707.1	136009	101866	194967	165489	180999	283038	223456	162375	151204	229183	124941	211526	102664	247454	255036	203745	186073
Gbar_D02G005610	Acyl-CoA dehydrogenase family member 10	71215.3	92075.2	91467.8	138138	91212	118612	115506	124968	137195	48279.1	45038.8	43368.4	73466.2	77610.5	69920.6	100236	87714.7	113993
Gbar_A09G012460	Protein disulfide-isomerase 5-2 -like protein	9220.45	14589.7	1	1	8679.48	17352.6	1	1	1	16895.4	29480.3	20270.9	17779.7	8489.13	1	1	1	1
Gbar_D08G011390	putative C17A5.09c	79086.5	86694.4	78351.6	173277	142958	153439	135416	194987	177527	170537	241129	145525	179893	144817	179719	216227	258036	208579
Gbar_A10G008480	hypothetical protein F383_06165	54722.6	84101.4	79454.8	116064	112144	104767	80620.7	123922	177116	39314.8	46579.1	50952.7	77559.3	76321.2	118674	78624.5	122665	116556
Gbar_A07G012370	arabinogalactan protein 4	25233.6	27505.5	11106.8	1	917700	1	1	1	1	22200.2	34376.4	6293.6	53465.3	1	1	30994.2	1	1
Gbar_A05G009920	SNF1-related protein kinase regulatory subunit beta-1	89382.1	63001.7	78086.9	202203	171495	256865	129515	141970	237839	198136	213929	246482	169050	167996	269945	221067	296823	259177
Gbar_A05G026060	Pyridoxin 5&apos;-phosphate oxidase isoform 6	74142.4	70348.2	69484.8	142264	90297	115795	172552	121508	106009	33350.7	33163.2	33585.6	45758.1	64862.9	57389.4	76622.1	48254.6	69795.9
Gbar_D05G014770	Myo-inositol monophosphatase like 1 isoform 1	199022	175742	228019	13959.2	23003.1	1	22447.1	1	1	216101	188122	239338	166929	212453	195649	1	1	1
Gbar_A09G003210	LYR family of Fe/S cluster biogenesis protein	38888.9	35238.7	35641.7	1	50204.3	1	1	1	1	40528.2	35725.9	31196.3	31424.3	1	1	43254.4	1	1
Gbar_D11G006640	PREDICTED: dihydroorotase, mitochondrial isoform X2	81389.7	82112.6	83514	216056	101440	135358	176860	153556	202630	195870	194649	212114	151368	179101	251729	205850	144927	162360
Gbar_A07G012510	60S ribosomal L7-4 -like protein	103018	110801	104114	209901	128353	120251	65368.3	80108.2	178673	23047.6	35623.6	18159.6	54015	165669	80265.3	65274.3	65098	87106.3
Gbar_D07G020660	hypothetical protein F383_24959	105083	73538	92955.3	102350	180855	216900	280180	328823	401121	62191	629188	157085	342196	95387.9	241795	496266	702464	387918
Gbar_A01G019310	60S ribosomal L6	107271	106232	118083	136631	111322	87733.1	78810.1	83333.9	75153.1	33522.4	36568	27180.8	65052.7	140965	77163.9	75029.5	87061	94694.3
Gbar_A12G024130	Remorin	86735.4	72457.6	81898.6	1	132996	1	135032	1	1	68884.5	83468.4	104935	93675.1	66096.5	1	1	1	1
Gbar_A06G003100	hypothetical protein F383_24945	8632.4	19460.5	22036.6	1	19182.4	1	15380.9	1	1	14323.1	10884.1	13232.3	52995.7	3387	1	1	1	1
Gbar_D04G018930	FAD-binding Berberine family protein	99164.5	163999	161372	213587	84173.5	393770	222497	279552	724269	113455	176936	191772	67239.3	266238	333117	170892	378447	158375
Gbar_A02G006450	60S ribosomal L3	124492	121066	97280	164782	138387	120366	64215.3	155812	18182.8	34784.2	43909.3	11576	124642	299831	168571	74712.1	80806	170424
Gbar_A08G019340	hypothetical protein F383_09826	127244	116796	142564	200052	173102	236450	212877	233259	439240	206771	177636	212655	124125	155738	147166	200785	205499	314168
Gbar_A09G013040	Flotillin-like protein 2	79389.9	72247.4	79614.4	157679	1	1	1	1	1	68574.9	84197.6	81996.4	125686	70588.9	1	175724	1	1
Gbar_A05G027530	Uroporphyrinogen decarboxylase, chloroplastic	145100	147373	141900	220960	183195	266320	220814	242046	376067	139215	127745	211553	129385	184790	185967	241218	193692	326485
Gbar_D03G011820	Omega-hydroxypalmitate O-feruloyl transferase -like protein	95259.6	90398.4	95242.2	79446	74598.5	195931	56000	43508.1	35652.7	56450.5	52453.5	52314.6	144163	87111.4	74631	69976.6	47352.6	145897
Gbar_D01G007400	Ubiquitin thioesterase OTU1	163358	137571	128435	245159	158734	268115	226591	175541	322276	179183	236133	211890	150407	109045	149654	195070	284459	226643
Gbar_A13G013920	Histidinol dehydrogenase isoform 1	56851.1	39555.9	57138.6	120718	66438.1	84160.9	114053	85098.1	92326.7	56750.1	39413.2	57677.5	48109.1	110944	90644.7	108250	83490.9	110077
Gbar_A05G009530	Nudix hydrolase 9 -like protein	66336.1	59963.4	70348	29981.4	45417.9	1	46144.8	1	1	91570.4	64965.8	66836.8	65904.8	75568.4	64027.6	41071.3	1	1
Gbar_A04G009780	Protein SCO1, mitochondrial -like protein	161531	169942	161129	422665	144660	309003	254494	217275	495566	198475	159747	229334	179315	190894	192182	141777	250639	186213
Gbar_A03G004800	ATP synthase 6 kDa subunit, mitochondrial	580085	517791	524746	467094	458223	329026	243577	369553	550547	195030	138971	256042	143178	366539	380807	325288	1	354569
Gbar_D08G022580	Dihydroflavonol-4-reductase	63593.1	61531.7	47622.5	29031.5	63113	1	1	1	1	71571.8	46751.8	1	62921.8	1	1	39372.5	1	1
Gbar_A11G026830	Ribose 5-phosphate isomerase, type A protein	121839	97646.6	110489	289805	198352	151780	234477	64486	320114	231570	127117	182131	96835.3	151971	113144	194233	187125	273645
Gbar_A05G013900	Developmentally regulated G-protein 1 isoform 1	95460.4	94308.7	106371	79249.2	160235	95795.4	120356	125058	141655	43416.3	36816.2	42772	60546.9	91412.8	76618.2	97334.1	1	139459
Gbar_A01G016540	Copper chaperone for superoxide dismutase	149405	167494	139377	32439.8	131963	1	90847.4	1	1	52074.5	81307.9	5950.38	93768.4	2903.6	1	42384.3	1	1
Gbar_A07G015930	Mitochondrial inner membrane protease subunit 1	18959.7	8388.91	314.915	86733.5	48049.1	1	1	1	1	47170.6	27942.1	1	48096	1	1	1	1	1
Gbar_D05G027590	hypothetical protein F383_23243	105113	112516	109767	159393	145906	213155	255285	131322	430516	124123	112194	139845	101812	142330	116342	231444	152894	286772
Gbar_A04G007550	putative xyloglucan endotransglucosylase/hydrolase 32 -like protein	107923	132797	135092	131147	116732	84983.3	42347.1	58665.1	93370.9	21791.9	18587	13832.8	45781	129928	61420.1	30452.2	1	33930.3
Gbar_A02G001100	putative transcription factor PosF21 -like protein	11804.1	8716.36	7880.47	1	16444	1	1	1	1	7995.05	17482.8	1	19895.8	1	1	14425.3	1	1
Gbar_D09G024880	Beta-D-xylosidase 1 -like protein	129225	92560.9	91603	184110	114512	176532	285792	287469	669878	216070	158860	178940	78933.9	151590	134477	211882	201609	224501
Gbar_A05G007040	Rho GTPase-activating 35	5244.71	5193	4198.64	3130.88	4802.31	1	1	1	1	4248.12	3196.77	1	3622.34	1	1	2933.46	1	1
Gbar_A05G043480	uncharacterized protein F383_13336	129332	127460	133760	202857	120267	445927	244037	371829	534920	122641	129415	145937	122903	214836	122840	128037	150152	257137
Gbar_A01G005730	ABC transporter D family member 2, chloroplastic	9730.44	7287.65	6596.06	5158.6	6926.67	1	1	1	1	5987.15	7688.19	1	9714.31	1	1	1	1	1
Gbar_D08G008940	Aldolase-type TIM barrel family protein isoform 1	119829	112272	129333	198622	210624	241647	203867	211986	300411	208048	173686	235116	142703	166023	203124	144780	136283	164959
Gbar_A08G011730	3-oxoacyl-	361859	346735	379421	162554	184288	151068	313578	1	426807	23980.4	18471.1	1	58744.6	37810.1	32595.8	215580	1	234549
Gbar_A10G025380	Laccase 12	132177	129395	137760	181350	185773	278064	180599	204888	294283	191209	96466.3	126070	122183	117701	178009	167979	212923	208870
Gbar_A04G014980	60S ribosomal L17-2 -like protein	28575.5	46818.8	39489	207524	178034	1	38055.7	162134	324238	25361.8	40224.2	23401.3	72309.6	77463.2	74316.5	111940	138581	110722
Gbar_A02G013500	Serine-threonine kinase receptor-associated	89371.6	145216	138361	215379	212169	232695	181651	230685	246175	111401	104325	122670	95635.7	131745	127770	108657	207680	234214
Gbar_A01G003460	Heme-binding 2	77878	69023.9	67061.5	44372.9	1	1	65893.3	1	1	181683	162856	188588	65594.2	61304.3	77699.7	97560.8	79203.4	1
Gbar_A06G009320	Glycine dehydrogenase	123510	146866	156418	199258	169714	290688	179882	126306	354860	110646	100779	114327	148520	160555	176250	69785.4	250862	338737
Gbar_A08G001270	60S ribosomal L7-4 -like protein	107927	112002	113086	201984	135277	1	64638.8	83477.1	168855	1	1	1	55910.1	168632	31436.5	83533.9	1	110878
Gbar_A07G002190	PREDICTED: 17.9 kDa class II heat shock protein	228842	71580.6	95166.1	150695	1	1	125686	1	1	361833	664078	772649	102519	59539.9	1	200968	193063	225225
Gbar_A12G010520	Proteasome component (PCI) domain protein isoform 2	131453	121929	127416	257913	246575	270860	270649	115909	204101	173418	164608	172919	144625	128311	166157	207975	228240	157971
Gbar_A10G002710	Allantoinase	27380.3	25595.9	24941.9	1	29754.2	1	1	1	1	49971.3	54882.2	72256	25412.8	34971.2	30211.4	1	54848.5	1
Gbar_A07G008390	Protein TIC 40, chloroplastic	129991	132310	134214	228737	246761	283537	286423	277676	192714	180987	162137	162590	178640	125782	168694	153871	275774	252613
Gbar_D05G012140	cinnamoyl-CoA reductase 4	42838.2	55981.2	51796.3	1	60164.6	1	63653.5	45752.7	70432.8	36299.6	24071.5	31242.4	99683.7	86618.7	80531.6	68535.6	53428.2	66129.3
Gbar_A06G013530	Splicing factor 3B subunit 2	10503	8793.25	8190.99	1	4722.28	1	1	1	1	5419.49	7964.54	2416.21	8436.38	11493.4	1	6221.96	1	1
Gbar_A05G010410	Ran-binding 1 c -like protein	41155.5	32611.6	25300.8	7862.01	45562.2	1	1	1	3141.51	38014.9	36002.2	1	23011.6	11416.9	7144.65	1	46230	1
Gbar_A12G011410	Remorin family protein	90183.9	78246	76106.3	85466.4	278221	397076	297891	333127	183599	174635	102258	204480	189345	95196.2	84071.2	253471	327350	266799
Gbar_A06G018150	U4/U6 small nuclear ribonucleoprotein Prp3	13265.4	11322.3	10478.8	1	9777.42	1	1	1	1	9354.17	11038.5	5924.18	16030.4	7047.81	1	14028.4	1	1
Gbar_D10G000680	FAD-binding and BBE domain-containing protein, putative	61372.7	57107.2	80313.6	79661.3	1	1	111180	1	1	200797	183028	211868	98506.1	83796.7	32382.3	1	125963	130095
Gbar_D05G025170	Regulator of Vps4 activity in the MVB pathway protein	100142	113274	110218	74959.2	231089	240518	193738	285049	157054	140704	155222	118513	172662	83499	60554.7	269844	208964	211691
Gbar_A12G001120	Concanavalin A-like lectin protein kinase family protein, putative	4364	2672.24	3584.5	1	1	1	1	1	1	24206.1	19762.4	23293.2	10263.8	5217	7783.51	16805.7	9520.39	12693.2
Gbar_A06G010200	hypothetical protein F383_01434	58922.2	134499	117660	249385	203689	229555	182079	201627	180992	94887.3	155176	205524	223198	128141	146002	168894	205159	151063
Gbar_A09G002510	Uncharacterized protein TCM_018393	72063.2	87796.4	80147.3	95944.1	88124.1	79992.1	75175	95372.6	1	45617.5	44607.9	40401.6	68579.3	114427	64686	81997.1	1	105224
Gbar_D10G004350	Calcyclin-binding	43840.3	59001.6	41052	40784.3	1	81660.3	1	1	1	107715	93491.6	74201	62704.2	48351.7	61286.3	1	1	116815
Gbar_A02G013010	delta-tonoplast intrinsic protein	71150.6	146856	116087	358174	127611	157019	180911	191131	220708	117992	168459	98744.9	200289	107034	95863.1	188842	247060	183002
Gbar_D09G006930	Peroxisomal fatty acid beta-oxidation multifunctional MFP2 -like protein	46873.4	41008.4	46443	285441	278538	85802.5	256719	1	129442	40604.5	29554.4	35901.7	40799.8	98167	27512.4	158858	78123.2	109443
Gbar_A12G011090	fasciclin-like arabinogalactan 12	66933.2	60820.8	61344.4	44778.2	1	40556.8	1	1	1	81834	60650.8	91152.5	39918.1	36108.7	53484.6	1	1	48432.6
Gbar_A02G013560	Ubiquitin carboxyl-terminal hydrolase isozyme L5	103681	105846	111261	369203	224610	184921	113639	313582	212509	93334	91732.7	174965	145186	86041.5	94693.8	134320	139193	188580
Gbar_D08G012660	Dynamin-related 5A	41779.1	42096.3	41760.6	58838.4	2694.48	1	1	1	10293.2	32372.7	9077.33	26025.5	23173.1	42443.7	39077.4	53324.8	44358.9	63234.9
Gbar_A05G008330	Superoxide dismutase	93884.6	67483	81356.9	50909	1	1	1	1	1	120235	100377	136497	70322.6	81551.1	48662.7	1	1	1
Gbar_A07G012200	Arogenate dehydratase/prephenate dehydratase 2, chloroplastic -like protein	72712.4	97509.9	99334	154185	177041	246577	233592	84985	249334	146576	127970	134091	159332	118252	125763	169597	213493	186601
Gbar_A04G007570	Phosphoadenosine phosphosulfate (PAPS) reductase family protein isoform 1	22567.4	36035.2	34625.6	22690.3	24420.2	1	1	14870.6	18325.8	22831.2	24968.2	10479.6	30735.8	27833.1	30019.2	28497	38907	38591
Gbar_D12G023620	UBX domain-containing 8	25346.2	23578.6	25807.5	1	1	1	1	1	1	29309.4	27611.3	42908.8	25957.9	19966.8	17584.9	14331.2	1	1
Gbar_A01G009900	Phosphoprotein ECPP44	79030.4	94242.9	65049.5	158452	241375	193077	209643	137621	159072	129183	115972	151306	185360	154812	118686	234086	203028	99206.6
Gbar_D06G001010	hypothetical protein F383_01969	83007.8	102959	100025	76737	61848.2	68566.5	57375.4	91546.9	1	55165.3	50276.1	46075.7	48300.6	126069	90257	1	72754	95448.8
Gbar_D11G008980	fasciclin-like arabinogalactan protein 13	46480.3	39805.7	41214	1	1	22449.7	1	1	1	29311.7	26471.3	33645.5	15577.5	16303.1	26420.6	32891	1	1
Gbar_A07G003180	Vesicle-associated membrane protein	103814	130183	105206	208981	279107	275021	234494	94053	192899	114662	122206	183223	117677	177685	268944	249252	221889	187575
Gbar_A03G002480	hypothetical protein EUGRSUZ_D01836	102362	185918	145143	358778	168840	291361	200455	273110	151281	109589	110546	71899.5	218308	138466	1	1	167518	181962
Gbar_A04G000860	putative glycerophosphoryl diester phosphodiesterase 2 -like protein	42464.3	38406.7	46093.8	34099.5	28119.4	1	1	1	1	66811.9	61166.6	69866.3	44805.9	35660.1	28548.6	1	1	1
Gbar_A10G021450	Dihydrolipoyllysine-residue acetyltransferase component 1 of pyruvate dehydrogenase complex, mitochondrial -like protein	103772	152733	111766	121212	227568	243178	204500	228773	285436	108995	111332	176715	110301	111210	146752	220155	257323	135646
Gbar_A09G027400	ATP synthase CF0 subunit I	30508.7	24706.3	21012.9	53105.4	24388.9	1	1	1	114988	33258.4	29277	24596	7752.49	20935.3	24529.7	1	1	1
Gbar_D09G022600	NEDD8-activating enzyme E1 catalytic subunit -like protein	108477	115964	118065	153151	171130	194445	209555	184050	323507	128305	143201	107860	128256	73297.6	144820	182707	232507	142159
Gbar_D13G006220	Nucleolin	53582.8	47983.6	40326.5	70073.7	66370.9	71243.1	89854.8	151838	205032	37309.4	34433.9	40872.2	37724	59090	110717	1	162166	103425
Gbar_A13G015470	Lipid-binding serum glycoprotein family protein, putative	67262.8	68018	64781.8	1	1	1	162298	1	1	112345	149818	134338	99740.3	84637.8	113712	1	229788	1
Gbar_A05G011450	nuclear snf4	33994.2	21095	44219.3	11229.8	9838.2	21040.5	9219.71	1	73692.7	42835.3	46088.5	28585.6	16165	18045.2	14363	1	1	12979.6
Gbar_D05G004450	Cholinephosphotransferase 1	116303	117346	115766	171796	274045	198280	223439	195366	343816	114710	114920	136389	120114	126881	156561	117439	263217	32371.1
Gbar_A11G014170	Alba DNA/RNA-binding protein isoform 3, partial	21728.4	17116.6	15875.6	32237.3	36080.6	27852.5	30522.3	1	37833.3	8330.09	7407.68	10214.6	23519	38081.8	28532.3	1	16334	20311.1
Gbar_A12G021780	PREDICTED: UDP-glycosyltransferase 73B4-like isoform X2	118320	121080	144120	1	1	1	151894	1	1	138925	100224	1	1	141693	145872	1	118302	1
Gbar_A12G029460	Kinase protein with tetratricopeptide repeat domain isoform 1	6788.37	8075.57	9602.89	6389.59	1	1	1	1	10654	13128.3	13245	9975.1	9146.04	5822.84	9198.51	1	1	1
Gbar_D02G021690	Octicosapeptide/Phox/Bem1p family protein, putative isoform 1	116393	108128	113576	162727	171015	244456	146363	159280	292339	201052	202198	222250	135916	120279	142801	156843	171902	176961
Gbar_A09G011180	Adipocyte plasma membrane-associated	71611	89285.6	77534.2	116608	1	108699	1	80617.5	124861	49608.9	45407.5	38216.4	68293.6	85178	92208.1	64824.6	89371.2	1
Gbar_A09G021170	Glutamine synthetase leaf isozyme, chloroplastic	33308.3	30106.1	26605.4	16269	12112.5	14139.8	1	1	1	24452.5	21101.7	16506.2	8686.56	11826.2	12421.1	1	1	4571.41
Gbar_A10G000470	DNA-damage-repaproteinir/toleration, chloroplastic -like protein	75327.2	68244.8	78729.9	181121	86925.3	124737	1	1	76752.1	59273.7	102269	136178	90877.8	85073.4	349652	154758	200805	418159
Gbar_A06G013900	hypothetical protein F383_06515	109823	163782	271725	96734.5	1	1	1	1	1	18832.5	47629.6	119889	90870.8	159618	29141.9	82788	53319.5	1
Gbar_A05G026480	TOM1-like protein 2	73013.8	83450	71696.7	71487.8	1	1	1	1	72503.3	52592.2	73867.1	66408.7	74484.5	1	1	1	1	1
Gbar_A12G023660	ATP-dependent Clp protease proteolytic subunit-related 2, chloroplastic -like protein	168511	158704	133014	883610	239722	557388	294960	525718	87967.2	178861	139021	183739	187030	161336	37393.1	453361	150182	264809
Gbar_A10G009920	Reticulan like protein B13, putative	38243.1	49858.5	68122.1	94773.3	84539.3	129559	1	1	77345.1	32934.1	40414.7	1	65883.2	56879.2	1	106945	97758.6	97726.4
Gbar_A11G004580	Geranylgeranyl pyrophosphate synthase 1	115039	164558	140174	39561.2	1	1	1	1	1	163775	114913	168956	139614	140839	1	118115	178307	1
Gbar_A06G000900	Uncharacterized protein TCM_034014	8642.75	18934.8	25639.7	7489.93	1	1	1	1	11210.4	14952.8	10257.6	28022.3	13597.7	1	1	1	1	1
Gbar_D05G004040	PREDICTED: 40S ribosomal protein S3-3	100731	94013.2	86511	128982	87563.5	126575	1	55655.4	159886	66296.9	70584.7	36600.2	61814.1	119348	81618.5	74986.8	137003	112110
Gbar_A12G012050	hypothetical protein F383_26582	44151.2	40393.2	44662.4	1	1	1	1	1	96137.2	53030.5	77725.9	85608	44261.2	1	44960.9	1	1	1
Gbar_A08G002890	40S ribosomal S8	81460.5	100263	92531	137871	117421	89998.7	1	100718	123032	28552.6	42926.6	27780.3	85528.4	145833	91485.5	101168	65948.4	110718
Gbar_A12G001390	Arginine biosynthesis bifunctional ArgJ	46166.2	63170.1	66550.2	1	1	1	1	1	96362.1	114113	75869.5	112489	27071.6	1	93529.4	1	1	1
Gbar_A13G007900	hypothetical protein F383_13409	62301.2	59767.5	54694.7	145450	87909.1	102307	1	64932.4	345520	50145.5	41423.8	46549.8	54551.1	84648.8	97566.8	76609	118542	97988.5
Gbar_A07G023290	Cyclophilin 38 isoform 1	26502.2	1	21243.8	1	1	1	1	75511.3	31969.8	51289.5	73229.4	48972.2	35939.9	9971.12	23273.9	1	1	1
Gbar_A11G004440	Peroxidase 72	120330	133836	132528	220734	224525	222565	180196	204288	196612	108202	60241.4	95221	94925.1	119127	116351	145634	129338	172407
Gbar_D05G030220	Chorismate synthase, chloroplastic -like protein	76469.1	83744.6	86504.9	86318.9	120440	119130	1	108127	1	39042.7	45813.6	47867.3	66304.6	80990.2	77555.6	82831.7	90732.5	107543
Gbar_D13G013630	CBS domain-containing CBSX3, mitochondrial -like protein	3791.91	10264.9	6893.96	1	1	1	1	1	8314.53	11805.8	12644.3	18198.5	9786.83	10581.4	7438.67	1	7649.83	1
Gbar_D05G034320	Uncharacterized protein TCM_045038	257154	273871	255031	430021	368324	467064	507639	492493	1	498100	558399	486086	478975	364882	372570	627713	562967	592629
Gbar_A11G010770	putative plastid-lipid-associated 10, chloroplastic -like protein	24994.9	18140.9	21507.8	1	1	1	1	1	47959.4	73313.6	22295.2	32962.7	14218.9	18736.3	1	23770.9	18636.1	1
Gbar_D05G022810	Cytochrome c oxidase subunit 6b-1 -like protein	141879	159617	210488	245863	245561	365778	312826	302690	1	158260	362218	108419	299086	153519	230498	305869	441247	290681
Gbar_A13G021040	hypothetical protein F383_04752	61672.5	57483.5	56613.2	52467.6	42809.4	28483.2	1	37961.8	50222.3	18921.8	18304.8	10090.6	26142.3	76943.2	47153.2	28648.5	1	39061.7
Gbar_A07G020120	hypothetical protein F383_24959	40778.3	24195.6	34768	1	60108.5	1	1	1	1	30210.3	193792	1	79932.9	187816	59291.1	106117	107176	1
Gbar_A06G019120	Ribonuclease 2, putative	80312.1	420216	358449	1	1	1	1	390097	1.25561e+06	1.68583e+06	152976	1.6498e+06	1	285739	1	1	1	671991
Gbar_D10G009360	Peptidyl-prolyl cis-trans isomerase Pin1	148126	264799	131739	432033	494994	757832	364947	229217	1	197105	225515	316596	218529	279843	281694	457071	607252	545139
Gbar_A12G000270	putative serine/threonine-protein kinase BUD32	92038.1	90067.9	94215.6	159555	145509	148536	125111	128115	181087	66715.5	78420.3	40326.9	83614.2	110261	115454	128502	138930	1
Gbar_A08G018380	low molecular weight heat shock protein	33336.5	29009	29704.3	1	1	1	1	27777.4	1	318396	286113	441803	1	1	1	1	1	53083
Gbar_D07G021760	hypothetical protein F383_19738	165529	152563	145674	261448	242726	234379	301230	331673	1	198541	123976	152903	177141	263208	156424	307716	187282	302493
Gbar_D06G021900	La-related 7	117573	64759.2	126678	258131	117494	257704	125944	270715	386120	33870.7	54983.5	67559.4	86493.7	172260	193381	88478.9	291676	1
Gbar_A05G014770	Periplasmic nitrate reductase	56438.7	54684.5	82527.7	1	40880.4	1	1	1	1	48066.2	90460.1	73183.5	95046.6	51016.1	54108.4	53514.1	51101.5	1
Gbar_A07G006730	Ankyrin repeat domain-containing protein 50 isoform 1	35229.4	34957.5	30711.7	1	1	1	1	19007.3	1	58761.3	58181.4	34123.3	7980.77	20816.6	19286.1	30713.5	1	1
Gbar_A07G023930	Succinate dehydrogenase	188386	231112	194267	401435	348773	354105	344349	359076	1	195625	133193	315127	314420	354555	176037	360046	275897	378370
Gbar_D09G013400	hypothetical protein F383_05392	47816.7	48167.9	43841.6	219798	1	257707	279164	397981	259451	47253	74113.8	51758.8	98853.8	115857	1	172798	191657	297054
Gbar_A13G023320	RNA-binding 8A	1	31175.7	30191.2	24389.7	1	1	1	230062	1	76604.8	48867.1	124067	54258.1	35485.5	56518.7	1	1	1
Gbar_D01G005130	Homogentisate 1,2-dioxygenase -like protein	97231.7	109825	94178.5	151750	149383	169563	161903	173131	1	208216	174327	151794	168436	148057	94021	181780	184786	211890
Gbar_A04G005790	Alcohol dehydrogenase class-P -like protein	84882.6	59462.1	62146.1	1	83227.1	83413.1	57123.9	72922.7	1	44249.7	39376.6	32871.4	91476.8	71481	1	69032.3	81810.9	107216
Gbar_A01G004020	Ribosomal protein L13 family protein	26590.9	33836	30051.7	11850.7	13037.7	1	1	1	14955.4	1	25001.5	1	17712.1	27819.7	25189.1	1	7807.56	1
Gbar_A06G021390	Ras-related RABA1c -like protein	40521.2	32523	28531.9	1	1	1	1	20154.2	1	45829.2	43994.2	47692.5	26794.3	1	11874.7	1	19894.4	15461.3
Gbar_D12G028720	Calcium-dependent protein kinase 3	104142	86028.8	111023	162221	125926	185477	134652	172394	1	58268.1	71355.1	81714.6	115889	105615	88307.4	149305	174982	262270
Gbar_D09G009180	Methyl-CpG-binding domain-containing 10 -like protein	26823.9	25367.2	25791.7	1	1	138671	146187	150898	1	38843.5	97923.2	49728.8	189448	15095.3	1	114831	211684	108444
Gbar_A04G000780	Sec23/Sec24 protein transport family protein isoform 1	105336	127688	116921	179391	191064	186142	166660	291865	1	83036.2	85357.4	80023.8	104850	104754	94839.6	203097	216463	197722
Gbar_A09G020960	AT-hook DNA-binding family protein	16110.3	30836	7534.79	1	1	1	1	30982.8	1	38092.1	4688.15	1	15409.9	1	1	1	13153.3	1
Gbar_A11G011750	EXORDIUM like 2	103566	121228	117308	1	1	1	1	1	391573	89998.5	58214.3	98993.2	45361.2	130468	151912	1	1	97580.8
Gbar_A05G041320	Adenylate kinase	133851	81353.6	92520.4	1	1	485073	1	1	46031.7	41942.3	64404.8	223126	95675.3	62415.4	26942.4	1	1	1
Gbar_A10G021130	Uncharacterized protein F383_18135	58994.2	51851.4	42288.4	103702	110914	140060	156943	193516	1	78072.4	109455	111747	100388	126768	109203	196991	316012	269092
Gbar_D12G010410	Ccr4-not transcription complex, putative isoform 1	34186.2	37453.1	38816.4	103426	44840.1	110955	54996.5	168307	1	13305.8	25819.2	22944.1	46299.5	68488.4	32027.2	177326	188947	1
Gbar_A05G036210	Myosin-2	80440.5	71514.9	69728.9	190766	104855	80543.6	187636	69508.3	1	107245	87807.4	114686	81855.3	73740.9	161225	216764	225449	198046
Gbar_A09G001490	hypothetical protein F383_36395	155715	164680	155729	1	1	1	1	1	1	153389	126423	153912	267688	202273	250393	1	1	332928
Gbar_A09G017440	E3 ubiquitin-protein ligase Hakai	4738.31	6354.43	5203.19	1	1	7107.99	1	1	1	7546.01	8865.51	5802.96	8277.13	1	1	1	1	7100.6
Gbar_A05G006250	COP9 signalosome complex subunit 5b -like protein	104127	69732.7	64156.2	407788	126152	255829	152387	238060	1	83127.5	86413.5	206497	104303	115431	177279	277011	237774	316621
Gbar_D10G019570	5-formyltetrahydrofolate cyclo-ligase, putative isoform 1	110562	86454.9	82100	195679	1	102727	169911	225459	589417	130110	102008	123413	164978	214508	381046	165494	181180	187117
Gbar_D03G008010	2-C-methyl-D-erythritol 2,4-cyclodiphosphate synthase	132242	138385	116233	1	1	1	1	1	1	177144	139349	183743	89790	100724	141199	1	102632	124523
Gbar_A06G021760	hypothetical protein F383_04929	74356.4	56919.5	59605.6	1	1	1	1	1	1	82184.1	76709.3	94239.1	53261.7	51029.2	42860.4	1	1	1
Gbar_D07G017900	Elongation factor Ts, mitochondrial	50439	59779.9	60577.7	70489.1	187670	120078	310943	117833	1	43782.2	42812.8	46668.7	60489.7	51347.6	59482.4	181473	128040	128030
Gbar_A07G008780	Myosin-1	21890.6	35972.7	35814.1	30017.7	1	132911	171897	208752	81565.2	26789.4	117794	43470.1	146589	1	97651.3	106211	182573	192152
Gbar_A10G001970	PREDICTED: uncharacterized protein LOC101504189	15240	18028.3	14490.8	1	1	1	1	1	1	28309.6	29245.2	15482	27793.5	23387.9	29214.8	1	24861	22371.1
Gbar_A11G002510	Pyruvate kinase isozyme G, chloroplastic	17023.9	229337	12110.2	1	1	1	1	1	1	24192.9	115489	19197.9	35340.1	38950.3	17536.7	1	1	1
Gbar_A12G019370	UDP-Glycosyltransferase superfamily protein isoform 1	64827.1	68407.3	70855.1	134675	277727	160332	220282	411838	1	59464	60584.6	66592	88885.3	76453.5	76702.2	229468	123321	97647.7
Gbar_A11G014860	Serine carboxypeptidase-like 20	7123.91	14553.3	10049.9	1	1	1	1	1	1	14706.8	22618.6	19138	110470	194198	11258.2	1	1	29276.6
Gbar_A05G016020	30S ribosomal S5, chloroplastic -like protein	33450.9	26330	33929.5	1	1	1	1	1	1	29193.1	25827.4	38077.2	15778.5	20902.5	19238.8	1	1	1
Gbar_A05G022140	Cytochrome c oxidase subunit 6b-1 -like protein	52863.9	65210.7	79409.5	97147.8	94108.1	122019	101453	112384	1	72216.3	109127	43269.3	93289.3	48199.4	71072.9	101037	148860	66748.8
Gbar_A10G022130	mRNA decapping complex subunit 2	137491	128308	135358	103468	1	1	1	1	1	121061	109842	107072	127057	144025	132258	1	53263.4	109536
Gbar_A11G015600	RNA-binding Musashi	35309.2	40372.8	28996.9	1	1	1	56438.9	1	1	44260.5	46092.6	61701.8	1	1	65260.9	1	1	1
Gbar_D12G002060	hypothetical protein F383_14964	77595.1	73942.8	77842.2	110769	159304	146103	152964	155703	1	77481.4	60956.4	30814.9	68604.6	86948.1	84966.2	104612	149922	70257.4
Gbar_A01G021240	DnaJ subfamily C member 3	60789.6	63602.4	66972.9	52374.6	1	1	1	1	1	50239.3	55642.2	65897.6	59809.6	51519.8	55836.2	1	52479	57244.2
Gbar_A12G027650	Leucine-rich repeat receptor protein kinase EXS	15528	16578.8	26917.7	1	1	1	28613.3	1	1	48132.7	29368.1	46248.3	1	1	1	1	1	1
Gbar_A10G022010	Phenylalanine ammonia-lyase	10938.9	10344.4	24103.1	1	1	28019.6	98413.8	83239.4	65873	27751.6	29093.7	38374.8	77420	56160.2	48095.1	1	87709.7	74171.2
Gbar_A09G025240	Two-component response regulator ARR1 -like protein	24782.9	32119.3	24858	1	1	1	743169	1	1	53631.3	31097.9	42724.3	1	30155.8	24503	1	1	1
Gbar_A09G008150	hypothetical protein F383_04361	64073.6	62043.6	72976.6	105615	91028	155305	103138	153816	1	91590.1	115692	102728	74504.5	34302.9	29480.9	105773	316430	177209
Gbar_A09G012920	Glucan endo-1,3-beta-glucosidase	68408.2	75655.3	70969.2	120013	1	1	1	1	191436	79241.7	80910.4	95475.5	122564	129505	119191	1	133430	98022.9
Gbar_A05G023110	Glutaredoxin-like protein	36615.9	32649.5	34270.2	1	1	35937.8	1	1	1	62211.7	35349.7	15665.2	1	18220.1	19709.6	1	1	1
Gbar_A03G009960	SOUL heme-binding family protein	79971	63193.1	67574.5	104647	134268	117492	92019	122189	1	97414.9	82366.3	127031	83513.7	81899.1	73335	93009.6	112390	134248
Gbar_A11G009450	hypothetical protein F383_10492	42790.1	32946.1	30302.4	1	20625.7	77182.5	171291	216927	1	29843.3	23512.2	17168.9	45822.5	58693.5	42296.8	1	141881	329443
Gbar_A01G000690	Leucine-rich repeat (LRR) family protein	33888.8	31370.9	35722.8	14652.7	1	1	1	1	36802.9	30413.6	19558.2	30335.8	21107.6	32809.4	39582.6	1	19501.9	26864.7
Gbar_A08G026890	Ankyrin repeat and SAM domain-containing 1A	94538.7	100078	83698.2	1	1	1	1	1	1	132634	84463.2	101866	1	1	1	1	1	1
Gbar_A10G013740	WD-repeat protein GhTTG2	64648.3	49566	70899.2	83260.7	83538.9	120484	101569	113162	1	84688.7	104800	108813	90478.8	54070.9	76532.9	89389.1	114411	88607.8
Gbar_A07G002780	TOM1-like protein 2	55372.8	33738.5	48378.5	71120.2	48324.9	60833.6	48516.5	48872	1	22947.9	24993.9	26710.7	65676.5	59540.9	69051.4	51789.9	72707.9	80767.3
Gbar_D07G005400	Signal recognition particle-related / SRP-related isoform 1	90964.6	107728	68261.2	1	1	1	1	1	1	131815	52893.3	122242	1	1	1	1	1	1
Gbar_A12G025480	Trihelix transcription factor GTL1 -like protein	52241.9	48429.1	47994.6	94775.9	98709.2	96398.7	93083	102813	1	63945.7	69962.1	78823.3	69640.3	62081	56605.6	110559	106378	112333
Gbar_A09G012250	Heterogeneous nuclear ribonucleoprotein F	20693.2	49169.3	49253.9	41236.3	52224.3	52700.2	46458.2	50240.5	1	17780.3	20113.8	41793.2	56009.2	47204.9	41109.1	39227.5	72784.2	54579.8
Gbar_A05G018360	ferredoxin--NADP reductase, putative	48278.7	46375.4	49467.8	1	1	1	1	1	1	77055.6	71852.4	74514.7	1	1	1	1	1	1
Gbar_A05G041860	PP2A regulatory subunit TAP46 -like protein	41527.2	44574.5	41001.6	97990.2	92663.8	88367.9	101034	77038.5	1	53505.5	56574.8	55017.2	77855.1	56358	56136.4	97816.5	69633.5	94963.8
Gbar_D01G003440	DNA-binding storekeeper protein-related transcriptional regulator, putative	36707.8	21288	37070.8	56207.2	52062.4	33048.8	31028.2	41161.5	1	20732.7	26719.2	18923.3	45156.8	53116.5	36876.4	29941.5	25877.4	51611.7
Gbar_A05G009740	cytosolic ascorbate peroxidase 1	83644.7	35882	11841.1	106673	1	1	1	1	238700	149856	84105.9	71176.9	9491.7	20288.7	65081.7	71890.1	76639.8	96475.7
Gbar_A06G019820	Structural constituent of ribosome, putative	80983.8	91173.8	108535	1	1	1	1	1	1	78142.2	70451.4	70515.3	1	1	88475.9	1	1	1
Gbar_A12G022730	putative ylbA	107058	109617	91268.4	151271	174007	141783	146575	139685	235423	124843	117409	137950	80720.5	104337	138770	140987	156926	171106
Gbar_A11G022940	RNA-binding 39	32921.5	36586.9	30069	35740.2	43963.2	44484.3	32859.9	55006.2	1	28290.4	26724.6	9700.78	40234.3	31833.6	27010.2	29549.8	35246.7	56616.3
Gbar_A11G026450	Poly (rC)-binding 1	369269	361413	333581	267906	303362	325610	278649	297983	388289	453256	426626	535688	347580	328465	444336	312497	354927	369906
Gbar_A13G003900	Alpha/beta-Hydrolases superfamily protein, putative	80433.7	74866.7	69393.6	150614	107848	153290	127140	136684	188799	140125	136333	144261	144593	165046	140599	118068	117056	154927
Gbar_A08G025580	multiprotein bridging factor 1 transcriptional coactivator	16738.8	8726.75	4507.99	16985.5	58686.1	25678.9	34509.9	16826.8	1	6264.4	11934.5	15474.1	29936.1	17769.3	11766.3	44968.4	11314.9	25134.1
Gbar_A10G022100	Phosphoglucosamine mutase family protein	134502	125752	131690	1	1	1	1	1	84454.8	140723	131754	161731	142562	133779	133159	147106	120203	135219
Gbar_A04G006550	Signal recognition particle 54 kDa protein, chloroplastic	14969.3	11598.4	14073.9	1	1	1	1	1	1	18580.6	11286.2	15869.3	1	1	1	1	1	1
Gbar_D02G024190	hypothetical protein PHAVU_009G025100g	96899.2	100132	108975	120201	139450	213668	101037	164417	263397	92181.7	95241	137301	108108	109772	143623	126482	132677	140442
Gbar_A07G011050	Uncharacterized protein TCM_041581	1	8875.89	1	757518	826679	952430	905583	911470	1.33708e+06	1	1	1	250584	248496	343620	442658	490499	466224
Gbar_A05G020300	Polyadenylate-binding 2 -like protein	45417	36561.7	68859.5	1	1	1	1	1	121144	55969.8	51457	1	74095.9	52163.1	57711.5	78578.6	1	119376
Gbar_A09G000750	putative E3 ubiquitin-protein ligase HERC4	14691.9	21476.5	12462.4	1	1	1	1	1	1	28268.6	37998.8	27635.2	1	1	1	1	1	1
Gbar_A08G016030	Malonyl CoA:flavonoid malonyltransferase 5, putative	1	72636.4	1	1.92788e+06	1.86204e+06	1.70118e+06	2.01848e+06	1.97726e+06	2.23397e+06	1	1	1	561494	512471	547689	971600	954202	1.01192e+06
Gbar_D08G010140	putative galactinol--sucrose galactosyltransferase 6 -like protein	28453.7	17223.8	15179.4	1	1	1	1	1	47623.2	38060.9	34890	34286.5	135114	25709	29509	14502.7	1	22241
Gbar_A10G003410	Enolase	14787	1	19150.7	1	1	1	1	1	1	17267.9	14142.1	9688.41	1	1	1	1	1	1
Gbar_A07G000460	Aldehyde dehydrogenase family 2 member C4	100940	101871	85477.4	150145	140315	157610	153133	152935	261430	95678.7	84663.4	187420	80601.6	92193	141215	192862	221442	238923
Gbar_D03G017580	PREDICTED: uncharacterized protein LOC105123074	6083.31	2272	1642.73	1496161	1.4321e+06	1.79655e+06	1.7623e+06	1.67679e+06	2.73771e+06	1	2589.29	4268.7	395884	420108	524296	717883	838086	836018
Gbar_A04G009370	Laccase-4 -like protein	29024.9	35866.7	30946.8	1	1	1	1	1	23622	16792.3	1	17705.7	1	1	1	1	1	1
Gbar_A02G011210	PREDICTED: putative RNA-binding protein Luc7-like 2 isoform X2	81176.6	123308	90609.2	187879	112469	146210	193555	192535	212925	89625.3	77939.4	142771	78498.9	100637	175110	194678	208629	214321
Gbar_A01G000180	Cyclophilin-like peptidyl-prolyl cis-trans isomerase family protein	19123	12722.4	16265.8	2.68996e+06	2.53599e+06	2266220	2.85375e+06	2893772	560527	1	1	1	885272	985727	1.01279e+06	3.13615e+06	2.42225e+06	3.41769e+06
Gbar_D01G012850	RecName: Full=Non-symbiotic hemoglobin 2; AltName: Full=GOShi GLB2; Short=Hb2	34771	16959.5	16439.5	16924.9	1	1	1	1	1	35321.5	35512.3	46639.9	29994.8	32182.3	13611.2	51675.4	34202.1	19052.6
Gbar_D11G004680	Thiosulfate sulfurtransferase, chloroplastic -like protein	43142.4	40006.1	45402.9	32195.5	1	1	1	1	1	41368.1	22220.3	33978	1	1	1	1	1	1
Gbar_A05G035330	2-oxoglutarate and Fe(II)-dependent oxygenase superfamily protein, putative	61875.4	63805.4	73536.5	87733.6	115972	128410	157929	155338	307368	128503	128437	175199	124925	127291	150611	154817	216762	217192
Gbar_A05G014810	60S ribosomal L18a	29890.4	31998.1	58692.3	114987	66423.5	78043.7	51861.7	61834.1	84086.8	1	1	41314.7	28069.1	73011.7	34211.6	53166.3	66466.9	1
Gbar_A05G027160	SCY1-like protein 2	33257.1	34563.1	31230.7	26199.5	1	1	12145.3	1	1	21684.9	16032.7	26950.1	22171.1	19471.5	19031.5	19654.8	1	31786.9
Gbar_D05G013730	Beta-galactosidase 1 -like protein	33684.3	40764.3	41158.3	78043.5	1	1	1	1	1	87802.9	67286.6	112925	1	1	1	1	1	1
Gbar_A08G021910	PREDICTED: cationic peroxidase 1-like	56489.5	56851.9	48802.4	132308	114095	161463	250604	236514	341499	142660	80331.4	128504	178102	148762	179688	320024	324951	297853
Gbar_D02G008510	hypothetical protein CISIN_1g045711mg	21443.3	18505.5	20201.2	17554.9	52991	48293.7	76770.3	82322.3	43025	1	1	1	45247	9624.83	15133.4	104711	75050.9	1
Gbar_D06G021440	Ataxin-2	43141.6	36646.8	33245	10490.8	1	1	1	1	1	107628	80612.1	7504.09	103365	6400.9	47369.9	8284.74	1	226116
Gbar_D10G000710	FAD-binding and BBE domain-containing protein, putative	46685.3	38509	18714.6	34637	1	1	1	1	1	16701.9	19933.8	74346.8	1	1	2565.25	1	1	1
Gbar_A08G013220	Cytochrome c oxidase subunit 5C	26292.9	24209.3	59343	196862	126375	255610	1	379847	123562	1	1	1	48327.9	92605.9	1	179925	213194	1
Gbar_A11G012400	Histidine-containing phosphotransfer 5 -like protein	24244.5	26995.8	33476.4	1	1	102924	1	1	1	55021.5	39645.4	15975.9	29384.6	19705.7	39395.5	47876	75172.3	68984.4
Gbar_D02G019160	hypothetical protein F383_23707	1	1	42254.7	1	1	1	1	1	1	88541	63345.2	102967	1	1	1	32775.1	1	1
Gbar_D05G007300	Serine--glyoxylate aminotransferase -like protein	96223.4	85479.7	70086	165767	140886	192069	154692	202189	348781	109788	109670	141789	103601	108723	103435	134215	196261	202088
Gbar_A08G017800	Expansin-like B1	9518.25	1	1	74989.2	69016.4	81042.7	190153	130314	91337.4	45364.6	30506.9	30980.7	49410.1	60511.6	71398	204450	131243	123656
Gbar_A06G004720	PREDICTED: transcriptional corepressor LEUNIG isoform X1	42389	48664	41625.2	1	1	52800.4	1	1	1	69414.9	56152.4	53847.7	42139.6	35736.9	40077.4	69651.9	70219.1	72454
Gbar_A13G013380	HSP20-like chaperones superfamily protein	1	1	32894.2	1	1	1	1	29889.1	1	195172	164322	249230	1	1	1	19915.4	19678.3	1
Gbar_A08G011930	hypothetical protein F383_30393	74908.9	80184.7	69769.9	170513	150671	173449	225379	190469	229637	116819	111820	124647	139209	130249	109412	206388	160118	209164
Gbar_D01G014410	ATP synthase beta subunit 1	1	1	1	112494	106185	115307	211748	246610	197561	1	10405.7	27916.3	45324.3	30793.2	33337	75933.1	62980.8	62106.2
Gbar_A06G018330	PREDICTED: ubiquitin-like protein 5-like	9372.42	1	24429.8	1	1	1	1	1	1	26391.2	25794.6	45356.4	30848.2	1	19141.4	80114.3	66761.3	100752
Gbar_A11G014080	15.7 kDa heat shock, peroxisomal -like protein	14689.4	11878.4	13100.1	1	1	1	1	1	1	85279.4	64967	150234	1	1	2817.89	12567	9441.51	11909.9
Gbar_A09G007800	Plastid-lipid-associated, chloroplastic	78039.5	101026	66515.1	177361	165761	160047	185604	175624	201288	91123.3	154516	101084	103695	79228.4	120580	218478	257000	214581
Gbar_A12G015240	PREDICTED: heme-binding protein 2-like	11835.4	1	1	29950.3	23384.8	1	38205.1	50763	75618.1	16943	1	32140.9	32748	54513.3	47909.8	52485.7	34012.1	47056.9
Gbar_D12G009660	Polyamine oxidase 2 isoform 2	15874.2	1	19581.9	1	1	1	1	1	1	22177.1	22112.4	22822.6	19209.3	25112.3	1	85591	113380	35300.3
Gbar_A01G002860	Pyruvate dehydrogenase kinase isoform 1	44837.2	51419.5	56804	137741	197157	220245	107811	188388	231810	52128.5	118651	146757	98008.7	142157	125440	206094	245074	226635
Gbar_D11G017370	Leucine-rich repeat-containing protein, putative	1	1	12430.3	175383	189667	220768	196378	183391	214639	1	1	1	87404.7	80994.5	91854.7	109279	108968	115548
Gbar_A03G018880	Homoserine kinase	1	37062.1	40752	1	1	1	1	1	1	31475	46833.9	63027.5	171440	1	1	1	1	1
Gbar_A06G022550	Gamma-soluble NSF attachment -like protein	63633.3	69833.5	69875.1	142432	160034	204642	180972	233838	89606.6	84335.1	106401	86980.3	105337	88055.9	133287	384670	367763	361594
Gbar_A07G020440	Nudix hydrolase isoform 1	1	1	1	1	1	49300.4	48248.9	59489.5	118369	16889.4	16293.8	1	1	39418.8	63191	54248.3	85411.7	83931.1
Gbar_A12G011570	Golgin candidate 4 -like protein	8781.34	6956.87	6516.81	1	1	1	1	1	1	5621.21	5928.6	3532.32	7544.86	7865.5	20054	4978.92	6432.13	7442.93
Gbar_D12G014460	ATP-dependent Clp protease proteolytic subunit 2, mitochondrial -like protein	76636.9	80416.2	72804.4	173107	181312	206052	167135	122989	99501.8	108597	199168	199605	76776.5	173462	153102	138224	145426	218405
Gbar_D04G021360	ribosomal protein S3 (mitochondrion)	9073.95	1	1	67026.7	48449.5	38734.7	1	73295.8	38719.2	1	1	1	12617	1	3280.23	52046.7	44164.3	76340.6
Gbar_A08G021080	Oleoyl-acyl carrier thioesterase, chloroplastic	57422.8	57206.3	1	144687	1	1	1	1	1	53207.2	41742.5	55465.4	76842	1	1	1	1	1
Gbar_D04G019690	Proteasome subunit beta type-5	63894.5	74474.6	62392.6	125817	172968	137755	97349.4	115856	137840	177955	158367	170031	179893	180032	180756	148650	136880	186898
Gbar_A06G020310	Regulator of nonsense transcripts 3A	8873.52	7874.9	10318.6	1	1	1	1	1	1	5243.81	4140.6	1	5395.67	10266.4	8950.85	14110.3	9658.05	4846.64
Gbar_A03G019780	Octicosapeptide/Phox/Bem1p family protein, putative isoform 1	95131.9	88124.4	86039.8	174498	149211	223213	145198	164685	186752	163637	186167	184552	107920	98037.2	125273	141301	153522	169716
Gbar_A09G026780	60S ribosomal L7-4 -like protein	21261.5	24599.2	24298.6	55265.7	36186.8	28463.8	20449.3	20043.6	30049.6	6052.51	6070.93	1	10770	35802	10895.4	16762.8	14000.6	23637.9
Gbar_A13G021630	DnaJ subfamily B member 12	3826.11	2948.51	4266.83	5584.37	1	1	1	1	1	5463.86	3930.71	2397.84	4252.21	5663.04	7753.24	8010.66	5182.07	1943.43
Gbar_A08G018080	Ubiquitin carboxyl-terminal hydrolase isozyme L3	94724.3	90073.4	102347	132634	142238	193883	195805	181582	164198	118829	178108	180026	189948	71532.5	121169	164878	179555	161692
Gbar_A13G017830	hypothetical protein F383_34022	129042	62153.6	29257.3	27146.4	116462	354333	63518.2	420203	66515.9	43780.4	23354.2	46630.7	128889	19868.9	43863.1	242569	293136	406872
Gbar_A09G022040	PTI1-like tyrosine-protein kinase 3	150383	142104	134044	139825	1	1	1	1	1	183127	157590	186289	108869	167206	148125	1	112702	1
Gbar_A08G010320	ABC transporter B family member 28	237876	308023	42923.4	1	1	1	1	1	1	252782	178095	204916	227945	1	1	1	1	1
Gbar_D03G012480	Acyl-coenzyme A thioesterase 13	84045.8	88022.1	80360	139261	133726	144100	146188	252846	143969	152307	136784	182526	193602	110855	96346.2	202992	170015	179992
Gbar_A05G011710	Dihydroflavonol-4-reductase	57685.6	72208.2	63025.1	23168.9	27529.2	37763.8	50365.4	47434.2	67271.6	28424.4	36795.2	29007.3	73884.5	86109.9	68717.5	43998.2	55662.1	47573.6
Gbar_A06G018860	SUN domain-containing 2	32232.3	52997.4	45392.7	12064.5	1	27695.9	1	25001.5	1	29800.4	41386.2	55181.6	39838.6	40674.6	32184.2	109141	1	1
Gbar_D04G015940	NADH dehydrogenase, putative isoform 1	135129	56497.3	49524.4	1	103571	1	1	1	1	110204	139038	88813.1	235747	1	1	1	1	1
Gbar_A07G017330	hypothetical protein F383_26895	50821.7	92944.7	84904.1	110818	106543	126776	124811	136133	163893	87546.6	103512	198916	73405.4	103351	169106	158879	189449	185358
Gbar_A02G004980	UDP-glucuronic acid decarboxylase 1	72106.1	71102.8	76882.4	57997.9	62661.1	66057.7	70278.6	72490.7	112251	30152.2	28922.3	24487	45004.3	73795.1	59999.1	53914.1	46466.7	54886.2
Gbar_A11G002590	ADP-ribosylation factor GTPase-activating protein AGD8	19828.6	23343.2	22750	11345.9	1	16111.9	1	13207.7	1	31634.4	26530.3	35918.7	26190.2	21226.5	23134.8	17857.3	20595.4	1
Gbar_A04G008800	hypothetical protein F383_33488	111368	84783.5	105390	1	1	1	97656.9	1	1	96147.3	98129.7	126379	102533	1	1	1	1	1
Gbar_D02G010600	4-coumarate--CoA ligase-like 5	51862.2	55463.2	55247.7	78462.9	67063.4	58003.5	65256	58383.3	70970.1	54040.4	33668.1	30035.9	49885.9	85897.1	48571.2	84898.3	49246.7	57096
Gbar_A11G028350	40S ribosomal S27-2 -like protein	198477	176527	186763	122875	1	1	1	1	1	126171	124143	145610	71317.5	114763	77662.6	1	1	1
Gbar_D09G025810	Protein CbbY	459729	17438.3	1	1	1	1	1	1	1	197032	193390	8130.05	134418	1	1	1	1	1
Gbar_A02G009460	Small nuclear ribonucleoprotein family protein	54689.4	50423.6	48451.2	52227.2	46687	47196.4	55328.4	51887.8	47848	40456.9	21969.2	21490.6	36495	63298.9	59416.6	47275.3	38296.8	48336.6
Gbar_D03G015660	Biotin carboxylase 1, chloroplastic isoform 1	27756.1	49376	32819.5	1	1	1	1	1	1	31450.4	11433	54768.6	10394.6	1	1	1	1	1
Gbar_D08G001310	50S ribosomal L12-1, chloroplastic -like protein	94883.2	81224.1	75368.2	137969	128615	118155	130585	166380	173070	245104	107993	138179	79719.2	83279.8	110888	135257	154940	164193
Gbar_A01G001790	Acyl-coenzyme A oxidase 3, peroxisomal -like protein	35062.7	44862.5	40881.1	89881	58551.3	50691.6	48965.8	62929.2	66722	26459.4	18267.8	16923.8	37988.5	53115	32029.9	34495.3	37547.5	45192.9
Gbar_A06G007270	IAA-amino acid hydrolase ILR1-like 4	136949	125148	135350	458532	1	1	1	1	1	121855	220259	312759	159289	137530	190682	1	1	1
Gbar_A08G008890	Nuclear pore complex	33369.2	38766.1	27390.6	1	1	1	1	1	1	27282	29354.9	27994.6	57572.3	1	1	1	1	1
Gbar_A05G028250	Prefoldin 1	72135.5	86889.7	85693.2	152753	142282	134301	142086	155664	132405	226692	93670.7	105093	54608.5	56880.4	113106	206497	186205	166588
Gbar_D04G005880	Tudor/PWWP/MBT superfamily protein, putative isoform 1	47327	52433	45535.3	44079.5	48582	51979.6	50663.4	42457.2	78551.2	21895.7	35298.1	22881	44412.1	50510.6	56850.4	57932	54361.8	60147
Gbar_A07G008190	Beta-glucosidase 44 -like protein	61786.2	73079	67110.8	114080	1	1	1	1	1	48803.8	33231.4	99694.6	51751.6	106229	81008.9	1	1	1
Gbar_D09G016890	putative non-specific lipid-transfer 2	9280.8	9323.33	9279.5	1	1	1	1	1	1	16880.4	10675	17856.1	4356.91	1	1	1	1	1
Gbar_A10G020460	hypothetical protein F383_23695	58190.7	64642.3	69641.1	184851	223938	217742	153415	186639	221887	131788	82222.5	159832	69447.6	103185	101661	132545	107837	184170
Gbar_A06G010240	Signal recognition particle receptor subunit alpha	36211.1	36357.3	39998.6	53815	62184.4	55638.4	79267.7	51825.9	102960	22720.1	22988.4	39230.7	51518.5	53524.5	46896.9	61866.6	62706.1	59676.1
Gbar_A08G014330	Phosphomannomutase	46298	51373.4	52292.1	69499.3	1	1	1	1	1	47996.3	17233.2	55560.3	53986.1	59863.8	36240.1	1	1	1
Gbar_A03G003440	Ubiquitin-activating enzyme E1 1 -like protein	87034.3	4137.02	96491	1	1	1	1	1	1	100015	1	56792.4	8058.22	1	1	1	1	1
Gbar_A07G016640	Uncharacterized protein isoform 1	53794	66928	65215.4	86680.6	103872	158191	136135	147347	205101	122423	85081.1	183113	52995.2	58050.6	91019.6	140023	143278	129827
Gbar_A10G017600	flowering promoting factor 1-like protein 2	23483.7	23279.4	21381.6	19338.3	26871.2	29028.3	44515.4	56944.7	34062.8	17724.3	20427.2	28091.3	38716.8	42887.1	38057.7	32931.5	38145.5	47624.9
Gbar_A05G026920	C2 calcium/lipid-binding plant phosphoribosyltransferase family protein	37524	35652.5	38058.7	30463.4	1	1	1	1	1	42176.4	43290.9	54265.8	48034.3	37267	48358.4	1	1	1
Gbar_D10G021140	Deoxyhypusine synthase isoform 1	44395	1	63671.9	1	1	1	1	1	1	50500.2	40780.7	42793.9	68689.4	1	1	1	1	1
Gbar_D07G008790	Dehydroascorbate reductase 1 isoform 1	91483.3	100802	94554.8	224129	120990	100130	168442	198855	225461	106511	91574.9	129935	68167.2	83831.3	102154	155987	179975	58181.1
Gbar_A11G005610	GTP-binding protein	26358.2	33129.1	38099.3	39704	31260.5	31207.9	26542.6	30127.9	39040.4	16401	13308.8	9864.27	15962.7	36761.8	22993.1	26308.6	20556	26113.5
Gbar_A12G024500	Putative glucose-6-phosphate 1-epimerase	32049.2	35629.1	26567.6	62538.4	1	1	1	1	1	36032.5	33612.6	41570.6	40317.2	30871.7	47360.8	1	1	1
Gbar_D03G015330	class III peroxidase	53481.7	1	63736.4	1	1	1	1	1	1	116556	130153	196885	52244.6	1	59103	1	1	1
Gbar_A11G031820	hypothetical protein F383_21911	90392.6	96801.6	83816.3	112134	124220	182144	192048	143740	119822	118350	100420	96997.4	152071	146248	109904	114295	267457	259930
Gbar_A13G007080	EXORDIUM like 2	36702	49927	68778.2	13453.8	14088.1	12209.5	7573.29	20212.6	179715	24007	24298	10240.3	60299.4	48401.6	28275.7	37027.2	26135.4	29057.8
Gbar_A08G004460	Peptidyl-prolyl cis-trans isomerase CYP21-3, mitochondrial -like protein	29807.8	13942.8	36417.3	19934.1	1	1	1	1	1	34092.9	33762.1	55472.7	25839.7	48412.2	54774.7	1	1	1
Gbar_A05G017110	hypothetical protein F383_07460	34941.4	33711.8	37442.6	1	1	1	1	1	1	57456.9	51967.9	82073.5	25580.6	1	53345.5	1	1	1
Gbar_A08G005270	Nuclear transport factor 2 family protein with RNA binding domain, putative isoform 1	61434.3	131657	71957.4	64479.3	152974	192586	190580	178922	146886	86543.2	208249	92035	134933	85122.5	120740	199463	114803	89466
Gbar_A01G012730	Dihydroneopterin aldolase -like protein	35641.9	28130.2	25523.7	24359.4	33824.3	27665.9	28445.2	24587.9	23533.8	9572.31	7260.5	8947.47	12258.4	22452.2	9908.36	18510.9	11449.8	21567.8
Gbar_A11G018870	Vam6/Vps39-like protein	43368.3	43295.3	47526	19008.9	1	1	1	1	1	26140.2	23166.4	24246.3	19634.6	28615.5	32877.3	1	1	1
Gbar_A08G010830	putative C17A5.09c	66310.9	61528.3	67101.7	105596	115595	117430	118887	139209	131237	119768	172021	109851	125227	96253.8	126833	140469	176830	152314
Gbar_A01G001750	26S proteasome regulatory subunit S2 1A isoform 1	9131.64	15905	13450.1	73942.7	14322.4	23851.7	24085.7	23051.8	23521.4	7772.21	9193.51	11301.5	27143.1	14404.3	13530.7	27854.9	23041	15820.9
Gbar_A05G006150	hypothetical protein F383_20100	74821	83795.3	86417.4	37057	1	1	1	1	1	25692.5	32015.3	26989.3	59161.7	30898.1	25310.8	1	1	1
Gbar_A12G025090	Methionine gamma-lyase	46319.7	53459.2	45130	87004.1	96072.6	73001.6	152419	143684	169115	152728	134702	121904	192917	194817	182849	146000	112769	102230
Gbar_A09G007270	TOPLESS-related 2 isoform 1	19993.4	31237.2	31962.4	312912	1	1	1	1	1	30830.9	29266.1	27987	105116	108263	180349	1	1	1
Gbar_A11G028310	Mannosylglycoprotein endo-beta-mannosidase	10392.1	7245.52	12516.4	6825.57	1	1	28136.1	1	1	14214.3	19644.8	10647.2	31457.8	1	1	1	1	1
Gbar_A03G018230	Alanyl-tRNA synthetase, putative	40092.6	36941	61525.6	63806.3	1	127754	1	1	1	31648.9	28646.9	42795.2	67515.9	52217	63176.3	179729	51148.8	165664
Gbar_D11G005840	hypothetical protein F383_15435	39350.8	42358	41002.2	78532.2	1	1	1	1	90019.4	30304.6	16988.5	34027.7	1	22650	20854.6	1	1	1
Gbar_A08G013880	hypothetical protein F383_04098	5231.25	4706.58	6055.53	1	1	1	1	1	1	9340.56	9853.3	8940.45	1444.91	1	809.443	1	1	1
Gbar_A01G001890	Trihelix transcription factor GTL1 -like protein	48600.5	35027.5	58200.7	45726	1	1	1	1	1	42027.9	46487.6	41796.7	1	44020.8	68726.8	1	1	1
Gbar_A01G000990	Chaperone DnaJ	3931.13	3965.71	4818.72	1	1	7536.99	1	1	1	9070.56	6232.57	12886.1	3431.32	1	4152.5	1	1	1
Gbar_D09G006290	40S ribosomal S3a	23676.7	23616.5	25192.8	27372.3	18551.2	22803.3	1	1	1	1	13186.9	1	16493.1	29008.3	12906.7	17405.3	8577.49	1
Gbar_A07G021100	putative glucan endo-1,3-beta-glucosidase A6 -like protein	35704.1	37528	27238.4	33341	1	1	1	1	1	29214.5	13793.5	20286.1	1	45183.9	36747	1	1	1
Gbar_A12G003800	Translocase, chloroplastic -like protein	59168.3	48051	65066.5	1	1	1	155281	1	1	1	100651	132356	104590	46653.4	1	1	1	1
Gbar_A03G018860	calcium-dependent protein kinase 5	67835.7	76747.4	84182.3	132702	117996	168965	153213	158132	845264	58582.6	113422	63016.3	136742	94589.2	79908.7	153790	157261	163883
Gbar_A02G006990	PREDICTED: probable protein phosphatase 2C 11-like	95874.4	72956.1	61006.9	1	1	1	1	1	1	71526	69656.6	74480.4	74769.3	80067.4	87820	121459	1	1
Gbar_A03G013120	photosystem II 47 kDa protein	34791.4	40292.2	84280.9	1	1	1	1	1	1	127837	38428.3	24297.4	31266.6	36022.7	1	1	1	1
Gbar_A08G025770	Eukaryotic initiation factor iso-4F subunit p82-34	83821.8	85532.6	84811.2	183837	216339	223183	215810	197681	189507	80389.2	65867.1	85827.7	109668	108726	116620	138918	129934	154559
Gbar_D05G011240	Squamous cell carcinoma antigen recognized by T-cells 3	15466.2	21635.3	14276	17373.1	24623	1	39124.6	26943.1	40885.8	1	8073.69	1	11773.2	20703.5	15570.5	1	19728.5	32937.8
Gbar_A05G008960	hypothetical protein F383_24463	46906.9	53047.8	50345.5	1	1	1	1	1	1	71337.3	65029.2	72530.8	58272.9	58391.5	48490.4	79868.8	1	1
Gbar_A05G015150	GDSL-like Lipase/Acylhydrolase superfamily protein	23012.3	21183.8	21905	1	1	1	1	1	1	54060.4	46699.3	41581.1	9996.66	6803.17	1	1	1	1
Gbar_A09G021830	Sec23/Sec24 protein transport family protein	70742.3	90142.7	88543.9	194265	179180	149390	187249	170667	232288	67367.1	76571.9	97759.6	91102.8	99753.2	115074	84679.5	175923	149500
Gbar_A11G028620	Eukaryotic translation initiation factor 3 subunit A	2369.18	2261.07	1	1	1	19109.6	1	1	1	1729.16	1	1	6353.1	3009.95	1494.95	4153.48	4140.48	1
Gbar_D10G014850	Transcriptional corepressor LEUNIG -like protein	72485.4	102236	3066.6	1	1	1	1	1	1	62913.7	65457.9	54955.3	71712.6	74028.9	73621.6	172870	1	1
Gbar_A12G000160	Uncharacterized protein TCM_003748	51139.6	1	54225.2	1	1	1	1	1	1	78728.4	66627.2	100263	1	42577.9	1	1	1	1
Gbar_D04G005970	Myosin-2	77964.3	71883.9	72396.9	110085	172492	195639	153412	168979	63037.8	117152	92563.7	108485	105777	97817.4	115437	133213	121682	120652
Gbar_A08G003690	Phosphoenolpyruvate carboxylase family protein isoform 1	61721.2	74290.6	99245.9	1	1	1	1	1	1	330082	1	1	130288	1	135837	111563	118239	1
Gbar_A03G015610	hypothetical protein F383_11141	37034.9	19554.6	20788.5	1	1	1	1	1	1	102420	40894.6	26969.7	98747.5	72497.1	77582.1	172823	1	1
Gbar_A12G008440	E3 ubiquitin-protein ligase RGLG1 -like protein	47933	1	55294	57998.3	1	1	1	1	1	52661.4	87526.9	103044	55037.9	44112.9	1	1	1	1
Gbar_A10G016780	Patellin-3 -like protein	65713.3	37949.3	104173	146861	118506	200969	164107	162163	184700	89536.5	66439.1	79080.1	101184	89259.5	153264	106065	120590	89349.1
