# Supplementary material for: Comparative Proteomic Analysis Reveals the Ascorbate Peroxidase-Mediated Plant Resistance to Verticillium dahliae in Gossypium barbadense
Source: Front Plant Sci. 2022 May 19;13:877146. doi: 10.3389/fpls.2022.877146 (PMC9161280; doi:10.3389/fpls.2022.877146)
Supplement: Supplementary Figure 1 — Disease index of XH7 and XH21 after V. dahliae incubation. The number of four represented the highest disease index when the whole plant died, and the number of zero indicated the lowest disease index with no visible wilting. The numbers zero to four are also presented by different colors for visualization. [file Data_Sheet_1.zip › sFigures&Tables/TableS3-XH21specific.xlsx]

## Sheet: Sheet1
ID	Annotation	XH7-r0-1	XH7-r0-2	XH7-r0-3	XH7-r6-1	XH7-r6-2	XH7-r6-3	XH7-r24-1	XH7-r24-2	XH7-r24-3	XH21-r0-1	XH21-r0-2	XH21-r0-3	XH21-r6-1	XH21-r6-2	XH21-r6-3	XH21-r24-1	XH21-r24-2	XH21-r24-3
Gbar_A02G006730	alcohol dehydrogenase 2b	6907582	7087433	7724047	6812026	7.08146e+06	8768586	6333739	6.28376e+06	7.77576e+06	4299432	4.63163e+06	4755839	6730778	7633769	6801389	6.72399e+06	7345776	7.37943e+06
Gbar_A01G021670	PREDICTED: histone H2B.8-like	5463276	4857838	4868609	11424000	9903788	4.34025e+06	6170238	8626240	5540953	1.88356e+06	2294425	2.0109e+06	5604200	8927998	5.73855e+06	7178385	5768013	6600074
Gbar_A01G021790	hypothetical protein ZEAMMB73_313798	5.34211e+06	6.96611e+06	7455188	11905289	11725293	9099751	7469456	8548607	8017004	1602892	3534777	1364421	7.91905e+06	14866380	12441253	9302855	6.84048e+06	5.45016e+06
Gbar_A04G014110	non-symbiotic hemoglobin protein	3.76331e+06	3.65967e+06	3.35382e+06	5085004	4865466	4.43998e+06	4434540	4538018	5.814e+06	2.33802e+06	2.06492e+06	2.63792e+06	3.77952e+06	5565428	4.83649e+06	5.26101e+06	4385068	5900852
Gbar_A04G012910	Caffeoyl-CoA O-methyltransferase 1	2.85815e+06	2.7001e+06	2617651	3263781	3.37715e+06	4.01258e+06	4.01247e+06	4.19943e+06	6.05126e+06	1.2858e+06	2.46031e+06	1.79786e+06	2.74068e+06	3.19104e+06	4.52626e+06	4.73847e+06	4835710	4963571
Gbar_A01G013150	40S ribosomal S14-3 -like protein	3.92251e+06	4.13702e+06	4089583	4.44858e+06	5140679	3141453	3.15912e+06	3.38964e+06	2.27367e+06	1.07053e+06	2.05294e+06	436614	3.81163e+06	4475826	3405797	2.56462e+06	1819349	3.44337e+06
Gbar_A01G002260	60S ribosomal L14-2 -like protein	3686644	3.8727e+06	4407507	3.62384e+06	4.06468e+06	3.22419e+06	2528443	3.1826e+06	4386176	974382	1.95586e+06	1.16831e+06	2.14237e+06	3.71062e+06	3489680	2.5892e+06	2.42496e+06	3.01299e+06
Gbar_A05G001780	hypothetical protein CARUB_v10021660mg, partial	3353230	4.53119e+06	3.36051e+06	5.45825e+06	6.02557e+06	4.54282e+06	4.49076e+06	3.93851e+06	210829	961943	2210592	498720	3.01727e+06	6.54617e+06	5068364	4.9794e+06	3.0016e+06	2.82903e+06
Gbar_A10G013830	Adenosylhomocysteinase	1.85119e+06	3.01084e+06	2588876	2.19941e+06	1.93399e+06	4.322e+06	1.831e+06	1.92341e+06	3.93415e+06	1.25894e+06	1.65512e+06	1.4248e+06	1.8126e+06	2.35484e+06	3784941	1.47473e+06	4.11346e+06	3.19317e+06
Gbar_A01G012360	PREDICTED: 40S ribosomal protein S15a-1-like	2.82855e+06	2539061	2.6221e+06	2.44927e+06	2.15677e+06	1.39657e+06	955445	1.50151e+06	1.98606e+06	889963	924006	355873	1.209e+06	3.40688e+06	1797498	1.2026e+06	642876	1.61416e+06
Gbar_A03G004240	60S ribosomal L30	1.4005e+06	1.79847e+06	1.46434e+06	1.69595e+06	1.5227e+06	1.58425e+06	871544	1.12934e+06	1.66064e+06	470979	748343	293244	1.03042e+06	1.90822e+06	1.12763e+06	971209	857578	1.12066e+06
Gbar_A11G005560	60S ribosomal L30	1.40711e+06	1.7698e+06	1.4161e+06	2.02597e+06	1.84993e+06	1.93993e+06	1.17918e+06	1.41414e+06	1830329	553850	902342	403162	1.25545e+06	2.08068e+06	1395700	1.31836e+06	1.34908e+06	1.51626e+06
Gbar_A11G011910	60S ribosomal L22-2 -like protein	1241896	1270831	1.16221e+06	1.73615e+06	1.71625e+06	1.42495e+06	1.16926e+06	1390339	635670	537753	647775	350288	1.00336e+06	1680325	1.53446e+06	1.246e+06	803244	1.35242e+06
Gbar_A01G008970	40S ribosomal S19-3 -like protein	1.15249e+06	1.26963e+06	1.1729e+06	1.19545e+06	1.24422e+06	1.0662e+06	849738	993156	2091419	483748	792671	404590	863698	1.37269e+06	1.13736e+06	979580	1.06525e+06	959488
Gbar_A08G008210	60S ribosomal L22-2 -like protein	1.00681e+06	1.09774e+06	1.04812e+06	1.45181e+06	1551879	1.23789e+06	900482	1.29448e+06	1000424	431424	572454	290616	948297	1.39111e+06	1.13269e+06	1.01991e+06	705958	1.04617e+06
Gbar_D02G002070	FAD-binding Berberine family protein	1024126	1.02083e+06	1.03387e+06	1.39285e+06	1.44663e+06	1.66854e+06	1.46122e+06	1.43259e+06	1.54269e+06	872107	908624	997315	1.38433e+06	1.31819e+06	1.55455e+06	1.44953e+06	1.5596e+06	1.50499e+06
Gbar_A02G005810	S-adenosylmethionine synthase	987366	843637	855196	720101	680751	716406	690917	767140	1.18377e+06	786818	694555	595368	1.12513e+06	1.20377e+06	1104157	922840	1.09471e+06	1141595
Gbar_D04G001800	Uricase-2	830960	856651	800717	729708	761023	782477	789626	739139	1.83928e+06	681039	555403	746439	1.04603e+06	1.27417e+06	1.2221e+06	1.06747e+06	835760	1.07656e+06
Gbar_D09G009750	Peptidyl-prolyl cis-trans isomerase CYP20-1 -like protein	1.02232e+06	984777	959023	810309	922887	934034	592184	667429	1.25513e+06	529452	581325	514676	619801	1.01221e+06	1.1372e+06	815449	750783	995329
Gbar_A09G017760	Thiamine pyrophosphate dependent pyruvate decarboxylase family protein	1.10009e+06	1466423	1.38986e+06	1.43312e+06	1.04723e+06	1.13697e+06	802436	788884	882362	345511	341139	247679	1150732	894409	925440	551276	576084	563012
Gbar_D06G014230	HyPRP1	987858	1.22571e+06	1.20176e+06	1.60597e+06	1371452	1.16936e+06	824284	974345	1.43531e+06	276660	270767	216963	513257	1.58172e+06	1.10267e+06	501462	491298	597029
Gbar_A01G021690	hypothetical protein F383_01039	919790	1.71296e+06	625542	579712	828608	963710	619997	1227127	1.22312e+06	392089	276009	91132.7	504647	886342	574718	751320	804359	554072
Gbar_A05G022210	Class-II DAHP synthetase family protein isoform 1	680082	737534	719506	634763	533626	670467	748769	832966	1237599	379004	303407	352575	543510	790862	711104	689328	670595	878197
Gbar_A07G015590	Ribosomal protein S13A	514800	1071120	940874	1083312	978373	826222	647478	749478	827782	207935	407647	216211	508837	1.12312e+06	866863	542971	629519	483598
Gbar_D13G014760	40S ribosomal S8	448582	631205	590118	867763	772527	678559	629625	755184	979446	237853	316833	271006	533973	1.03255e+06	801174	636871	613652	677974
Gbar_A11G032240	5-methyltetrahydropteroyltriglutamate--homocysteine methyltransferase	385388	511835	532590	688352	400433	428713	749105	541817	839540	345139	322767	298826	473935	806522	286959	691949	689426	420338
Gbar_A05G007870	60S ribosomal L10a-1 -like protein	661253	796317	753147	943378	674592	523708	515437	563038	740510	323186	283079	227109	391094	898174	541747	502677	318390	539418
Gbar_A03G020650	RecName: Full=40S ribosomal protein S16	590300	794136	745358	819224	766561	545335	454091	586409	562681	241820	278554	118358	311458	756612	453007	473547	282901	418439
Gbar_D05G016470	PREDICTED: pistil-specific extensin-like protein	642549	782494	728167	1.09176e+06	1.06288e+06	749764	588427	763830	899456	227089	208971	206332	385108	887513	651010	375464	268479	424884
Gbar_A06G009460	6-phosphofructokinase 3 -like protein	481111	517566	518948	639749	587614	509435	417051	469631	770520	258521	236462	210816	439619	468943	414464	338881	386260	416515
Gbar_A01G000310	40S ribosomal S25-4 -like protein	442292	567305	464850	552086	596924	443878	482093	704135	913284	209335	249707	263115	301916	505189	504316	546161	473380	534504
Gbar_D09G006780	Bifunctional 3-dehydroquinate dehydratase/shikimate dehydrogenase-2C chloroplastic -like protein	288905	297263	322955	631746	387937	460033	401779	317750	492745	1	188124	191033	204856	412804	679480	573392	652702	843005
Gbar_A06G000470	Beta-galactosidase 5 -like protein	494552	442974	485940	1	556182	569135	477975	489714	346502	1	402122	1	579570	564697	464845	524199	604808	751760
Gbar_A09G003330	Ribosomal S17 family protein	634071	650964	618621	654353	761361	612818	477798	603910	696131	151809	470145	166021	559540	780299	653969	506956	502197	551888
Gbar_A02G018160	60S ribosomal L8-3 -like protein	281128	478952	421635	650011	585175	489544	364315	414321	485804	107175	170370	82035.4	285497	671047	395673	338618	288102	286641
Gbar_D04G019400	ATP-citrate synthase alpha chain 1 -like protein	277923	202742	300369	435932	312568	382091	398764	423467	99418	187922	290629	209463	365279	386415	303762	365171	485068	284990
Gbar_A13G013950	40S ribosomal S19-3 -like protein	327382	387285	304261	435690	347216	361890	267607	442974	152072	165281	226733	122856	278688	374814	250128	426172	261120	407751
Gbar_A03G010590	PREDICTED: UBX domain-containing protein 4	392185	371463	365550	366806	381620	462214	339626	356418	506453	240482	242862	271542	368794	445263	476706	268449	398880	467951
Gbar_A07G021090	Peptidyl-prolyl cis-trans isomerase FKBP15-1 -like protein	391542	404321	376696	460346	479366	560296	348525	528879	625813	241414	267120	228860	421866	493806	458265	500276	389073	605275
Gbar_A02G000770	Ribosomal protein L5 B isoform 1	229320	258850	239939	380585	376507	318713	297266	580606	403243	117656	147930	184115	232981	344271	338630	433836	559917	395941
Gbar_A11G034520	60S ribosomal L4	362974	484865	418971	562572	452472	493653	439219	358483	437228	156422	266299	151700	320680	631548	416233	303070	279640	468082
Gbar_A11G000080	40S ribosomal S7	481856	458225	426319	337702	511992	397451	429709	389674	416255	159410	360715	148596	336588	425612	418647	430310	317977	353717
Gbar_A06G007200	6-phosphofructokinase 3 -like protein	452535	498343	479757	515296	498628	464656	388247	434380	377261	195460	189193	158065	398992	349940	306485	333718	330266	382650
Gbar_A03G006920	BAG family molecular chaperone regulator 7	424500	495272	491002	627203	394071	296798	237566	281705	337269	236929	214854	107798	322922	737473	317107	283937	256042	313408
Gbar_A09G011330	NADH:ubiquinone oxidoreductase, 17.2kDa subunit isoform 3	304025	276142	314863	286622	278070	222120	216230	231504	361449	177928	187836	161481	218877	338320	334948	301107	170660	336404
Gbar_D05G022880	Class-II DAHP synthetase family protein isoform 1	311681	340933	354330	270179	233612	334032	313345	334467	383013	181185	135785	144909	291173	351035	355546	324473	278654	348554
Gbar_A01G009680	Small nuclear ribonucleoprotein family protein	361410	361342	319799	323519	338913	233437	223723	292287	298050	111047	192071	86062	247562	386887	370915	269942	174357	307594
Gbar_A01G018960	hypothetical protein F383_19259	294551	279642	263201	265818	273928	221846	144333	257858	895246	195904	139985	169327	237793	355865	357890	237319	224637	312926
Gbar_A13G018440	Threonine aldolase 1 isoform 1	171023	182905	192936	302437	253132	243589	229264	238372	283354	174704	179676	146075	276979	329306	256892	275723	250713	289883
Gbar_A09G000450	Aspartate aminotransferase, mitochondrial -like protein	147525	236216	277410	136839	249107	305768	233492	247671	302587	132969	112103	133716	301256	256493	199530	263787	313333	350025
Gbar_A10G019070	Cytochrome P450 protein	187817	229173	195171	545479	209781	152435	322863	239516	290437	151774	37664.3	269069	252441	396293	285519	204157	479593	386272
Gbar_A06G019650	FAD-binding Berberine family protein	217323	225311	220783	434073	330327	332916	276049	269909	391794	177250	133083	179975	220501	260518	270327	294517	274638	330081
Gbar_D08G026980	MFP	219151	249707	278108	325688	254081	277414	254317	278270	452216	190609	117235	142532	126470	297750	259324	216993	196554	291595
Gbar_A10G013880	Methylenetetrahydrofolate reductase 2 -like protein	193597	223853	244960	249500	235957	234945	268480	268516	385513	113394	116701	116592	193704	178779	184308	229769	200245	171750
Gbar_A03G008560	Enolase 1, chloroplastic -like protein	203869	234181	246794	185609	160618	199137	263316	300270	965671	92532.4	95139.1	98368.4	132205	139178	166045	252073	363468	300728
Gbar_A08G022870	hypothetical protein F383_04564	192090	176473	92345.3	133375	151379	400334	139765	273268	611876	86553.1	88460.3	37280.5	116616	159188	218095	192032	318823	367592
Gbar_A10G010200	U1 small nuclear ribonucleoprotein 70 kDa -like protein	173187	158325	144938	174777	192367	158333	148809	194560	239293	88989.2	137905	76560.6	140598	179972	182620	161551	154490	197880
Gbar_A03G017630	RS-norcoclaurine 6-O-methyltransferase	135811	141595	125086	131441	131255	191469	179766	168214	181236	80999.1	106477	81127.3	184106	221792	219267	173363	152150	173797
Gbar_D04G004930	Cystathionine gamma-synthase, chloroplastic -like protein	179366	184570	200119	135527	141046	206686	191584	140357	213798	99274.8	109446	103643	157844	149588	189315	133887	201407	142825
Gbar_A10G021420	Pyruvate kinase, cytosolic isozyme	172479	196305	173762	225189	181922	128142	156676	123693	253386	114725	96076.2	80048.1	172930	163803	235264	124770	191651	198758
Gbar_D10G001050	Indole-3-butyric acid response 1	144301	150283	137847	192543	240078	170673	244134	345794	229207	143220	102204	161424	142160	233809	283264	245685	182491	280010
Gbar_D06G008740	sucrose synthase 4	247122	360140	326396	312026	156052	197215	151856	168207	218567	80935.5	82335.2	70629.1	184970	185884	163799	145266	140758	137292
Gbar_A02G009620	Pyrophosphate--fructose 6-phosphate 1-phosphotransferase subunit alpha	221592	270019	274644	312805	211207	190026	137551	205840	276242	91427.2	84781.4	74793.1	178155	217279	173274	125406	183591	151199
Gbar_A13G020660	sucrose synthase 1	275070	433332	416632	426615	200114	301580	207882	186690	196615	109052	98221.1	81403.1	230786	195004	161781	166541	202171	157031
Gbar_D09G021400	hypothetical protein F383_04454	256607	246863	226212	150800	125712	154263	133802	140954	270171	117068	108801	124307	182476	201688	202473	166594	157459	207846
Gbar_A10G018100	Major pollen allergen Car b 1	1697103	1.4398e+06	1.40175e+06	724846	799294	751481	152055	185251	60321.9	75026.1	68000.8	88456.6	110440	111281	125645	148490	94788.5	124422
Gbar_D04G009580	Thiamine pyrophosphate dependent pyruvate decarboxylase family protein	310084	415956	393631	614494	333213	408377	350985	237912	482916	57189.6	52336.2	55015.5	304257	245288	243948	176788	149632	192467
Gbar_A06G013300	HyPRP1	191248	312137	338243	329744	390441	407082	190660	366074	240481	69548	60017.2	45911	183072	590960	370574	162147	121798	185939
Gbar_A12G016330	HMG-Y-related A	139482	269541	231978	364174	373592	349295	292471	337952	250474	60338.1	202647	44219.9	216248	326918	294677	245044	228006	222649
Gbar_A07G023650	40S ribosomal protein S17C	238090	238656	246564	257877	270012	213246	242456	217523	243458	62096.3	181738	69503.2	196059	305348	258628	275801	329992	293415
Gbar_A01G013090	60S ribosomal protein L6-3	309804	357203	368752	343398	263794	204293	207966	233883	261339	106004	128150	91432	191757	387432	207157	224189	154181	172396
Gbar_A11G010080	Eukaryotic aspartyl protease family protein isoform 2	277266	325322	313896	300049	325971	208854	215893	299654	278838	145735	87975.9	85504.4	153922	339926	211738	187272	143789	204902
Gbar_A05G027320	60S ribosomal L10	197216	338728	334508	356332	276284	242848	229101	254188	326483	75542.8	122653	55830.6	174920	350440	267454	168196	169275	160389
Gbar_A13G023750	Ribosomal protein	219861	240692	230925	312414	287737	197986	170359	246294	312413	106256	89913.2	68946.7	156646	286310	158328	172182	135167	223026
Gbar_A05G009340	Osmotin-like protein	223837	231633	233383	312027	292490	240156	236577	243397	224184	118922	127716	64597.6	141917	293822	313865	213462	130998	193309
Gbar_A09G023470	40S ribosomal S3a	105105	245580	243432	270452	227120	258251	189134	176642	248984	86115	126197	89086	170083	287725	176500	167217	165182	182254
Gbar_A01G015630	Ribosomal protein L18e/L15 superfamily protein	200207	282421	237033	320281	261343	234091	185331	196578	217568	112988	134268	92345.8	206175	298664	204202	189187	204783	173352
Gbar_A05G015030	60S ribosomal L32-1 -like protein	138923	207059	244227	289684	213434	119144	229458	214143	213784	71834.2	114946	91299.3	172087	233699	170452	186445	115200	188660
Gbar_A07G007290	PLC-like phosphodiesterases superfamily protein isoform 1	193102	206500	225416	311986	230601	194702	178440	255067	169957	86957.6	100389	131093	158950	231575	187859	195273	469845	191938
Gbar_A05G002570	unnamed protein product	125481	181407	186019	199802	239234	173060	212583	243826	310800	72693	123822	98830.2	205252	311217	249842	238490	237762	151673
Gbar_A08G022480	hypothetical protein F383_10239	199566	171513	235892	193265	228928	137414	124946	181880	332348	43615.2	123685	42500.3	106265	305921	200806	161643	161676	142266
Gbar_A10G010860	Ribosomal S17 family protein	198373	211999	214712	177114	166930	172058	126595	144235	240603	52054	155426	51714.4	151049	239645	228155	161975	179354	171612
Gbar_A12G025430	60S ribosomal L9-1 -like protein	177679	133763	222219	170194	191044	151874	124325	154270	216206	61560.6	136297	37262.1	98958.9	216960	172555	130591	110076	156502
Gbar_A01G022760	40S ribosomal S4	115743	299660	173460	387020	225388	199277	197333	251252	256756	65181.9	76106.1	53129.4	120990	267995	191867	184215	155300	163714
Gbar_A07G008850	60S ribosomal L13-2	116296	204917	170136	275190	224975	177870	143125	181406	189827	55358.4	79086.9	48549.1	134163	268201	181475	227262	182423	179189
Gbar_A01G020800	60S ribosomal L24	90774.6	160082	146544	235056	191699	167986	147891	154011	184331	38619.7	64570.7	34261.8	96271.2	176861	145167	115303	119107	98939.1
Gbar_A03G004520	Ribosomal L29 family protein	97615.7	164214	165318	255596	214512	179313	134869	165611	175127	41713.3	69902.1	33375.7	105208	286118	151351	154066	175299	111562
Gbar_A13G025040	60S ribosomal L10	106070	160612	128604	208694	155288	227483	179351	261378	161716	61567	72226.9	40846.2	135893	139538	117203	163767	174679	158090
Gbar_A05G035890	hypothetical protein F383_04328	107575	182619	143948	242833	124520	129953	130447	177796	259242	85551.8	70673.2	78539.3	167577	162141	121443	115616	124542	117000
Gbar_A01G021390	40S ribosomal S23	90574.2	131673	190803	165009	197581	153346	144120	151184	301113	62693.3	85261	67042.9	106233	173999	129467	224395	123890	116118
Gbar_A05G027410	40S ribosomal S26-3 -like protein	615841	1.06925e+06	891240	1.01973e+06	982045	802504	969498	705897	1	308630	422632	218164	712790	1.04665e+06	210383	860347	581789	372475
Gbar_D05G006970	Glycosyltransferase, putative	148153	192564	157825	1	202996	403716	476017	1	1	112373	126133	99673.5	235535	199315	164566	165698	139320	295219
Gbar_A04G011870	ARID/BRIGHT DNA-binding domain-containing protein isoform 1	129573	131643	111007	174045	199550	121523	197285	208011	1	106115	93140.2	102865	123423	183229	168358	189001	190335	119888
Gbar_D05G004990	RNA recognition motif-containing protein, putative	147833	139566	149920	189479	169354	181275	188184	291403	1	89982.7	146323	102963	187873	151970	180664	100226	283024	243891
Gbar_A10G005330	4-coumarate--CoA ligase 1	158672	159310	155470	194884	187522	255771	258758	342186	1	55758.1	53161	48871.6	173543	173002	170246	123401	256096	240457
Gbar_A11G016230	Ribosomal L27e protein family	113461	167978	154670	330617	230125	189634	226799	197608	1	84580.6	82547.1	50584.2	144789	240108	138067	166289	130581	177508
Gbar_A05G013170	60S ribosomal L28-1 -like protein	175850	275017	257952	278892	227644	162914	115708	166255	1	64733.4	92287.2	44358	132246	275634	166615	132509	97012.3	113277
Gbar_A08G018850	U4/U6.U5 small nuclear ribonucleoprotein 27 kDa protein isoform 1	163387	171818	212039	205353	173269	148738	129964	146926	1	85130.9	132115	39166.4	170348	145004	160117	121278	162428	149308
Gbar_A13G000720	Macro domain-containing protein	120083	112893	106613	125510	128377	128979	135524	116621	1	106374	90365.5	91697.4	114801	126947	283187	137721	100541	266887
Gbar_A13G016160	Proton pump interactor 1 isoform 1	52925.9	55910.5	52107.6	53605.2	72855.8	124105	21802.2	110503	1	40015.6	41295.8	49063.1	46281.6	82937.7	82977	41881.3	168334	175159
Gbar_A04G009600	putative pyridoxal biosynthesis PDX1	52074.9	75916	74601	94264.1	93108.2	92456.3	98368.9	92857	1	39306.1	35193.7	31975.9	81389.2	121336	114708	100315	80919	115759
Gbar_D06G019300	DNAJ	154569	159595	146105	153795	149444	144518	130740	155846	196356	124002	115214	99601.3	157938	206848	171860	159222	187910	231217
Gbar_D10G005150	4-coumarate--CoA ligase 1	192738	209679	197728	150367	95301.1	116534	136879	139781	120880	79929.4	79010.2	78011	191980	167650	108400	144823	132565	142199
Gbar_A04G012290	40S ribosomal S6	133011	152589	137984	134265	108114	93626.1	163240	159084	126603	54584.7	71765	72671.1	109583	134530	100996	159901	220540	91069.4
Gbar_A13G023140	Sulfite reductase	150496	158478	170652	111718	138819	106047	94515.3	125134	240514	53512.6	44016.4	42491.8	87717.6	176903	147832	88540.3	68683.1	87306.3
Gbar_A13G015540	40S ribosomal S8	121995	146650	131078	137181	146134	116668	85712.9	132002	148587	33119.6	61271.4	29263.2	99775.4	196818	140008	106987	79611.7	120906
Gbar_D10G019020	1-Cys peroxiredoxin	84432.2	95528	83484.8	67733.6	61058.2	72506.7	128099	126126	187356	88006.3	53867.4	85506.2	166573	190470	270723	192703	197632	224420
Gbar_A06G001800	HXXXD-type acyl-transferase family protein	97551.1	107167	102456	93735.7	87526.9	165953	102257	199009	194616	91926.7	72972	74530.9	135186	205187	154082	99153.6	172612	194158
Gbar_A02G001560	P-loop containing nucleoside triphosphate hydrolases superfamily protein isoform 1	79033.5	85534.5	93033.8	116676	129502	96033.2	145426	142122	182162	58705.8	63426.5	75039	97952.1	111522	128436	142266	123391	136975
Gbar_A09G004070	COP9 signalosome complex subunit 3 -like protein	94136.5	88904	98855	101397	74043.5	116932	70453.4	96789.5	125828	75100.9	68528.6	63202.8	113299	135454	136698	167625	82584.8	95919.1
Gbar_A05G023160	Cullin-4A	54471.9	96809.9	52638.4	68435.5	87029.7	111958	94489.5	106872	157946	53094.1	71677.9	59029.8	74306.8	119273	128744	97371.3	104831	108445
Gbar_A09G010390	Arogenate dehydratase 6	65689.8	70375.9	66883.3	85748.5	69666.2	53199.3	57693.7	66703.5	142180	56133.7	51821.5	54726.6	88720.5	96990.6	99807.3	79394.8	98455.7	94877.8
Gbar_A08G009730	MuDR family transposase, putative isoform 1	64500.4	75827.9	87385.8	72481.9	62435.5	41982.3	49396.5	48650.2	104734	20041.6	57676	61930.4	86640.2	124274	90659.9	73948.5	128235	145280
Gbar_A02G000900	Eukaryotic translation initiation factor 2A	92420.8	112901	104927	107084	106249	83118.7	66506.3	109346	77138.3	70658	57956.7	58617.2	94126.2	104441	83253	96288	95933.1	121633
Gbar_A05G011010	mitogen-activated protein kinase kinase	78252.4	87069.8	75086.9	93514.6	55728.6	77631.6	89042.3	141554	204276	54488.4	37312.8	37883	70798.8	145487	124564	76612.9	70911.8	88174.1
Gbar_D02G005610	Acyl-CoA dehydrogenase family member 10	71215.3	92075.2	91467.8	138138	91212	118612	115506	124968	137195	48279.1	45038.8	43368.4	73466.2	77610.5	69920.6	100236	87714.7	113993
Gbar_A07G012510	60S ribosomal L7-4 -like protein	103018	110801	104114	209901	128353	120251	65368.3	80108.2	178673	23047.6	35623.6	18159.6	54015	165669	80265.3	65274.3	65098	87106.3
Gbar_A01G019310	60S ribosomal L6	107271	106232	118083	136631	111322	87733.1	78810.1	83333.9	75153.1	33522.4	36568	27180.8	65052.7	140965	77163.9	75029.5	87061	94694.3
Gbar_A11G008780	Peroxin 11c isoform 1	81684.9	82383.5	81794.7	120834	84307	71291.7	40540.6	108304	174412	44419.8	24268.9	18349.7	38006.6	120695	51383.8	40792.5	38258.4	74615.4
Gbar_A02G006450	60S ribosomal L3	124492	121066	97280	164782	138387	120366	64215.3	155812	18182.8	34784.2	43909.3	11576	124642	299831	168571	74712.1	80806	170424
Gbar_A05G005610	NADP-dependent glyceraldehyde-3-phosphate dehydrogenase	136397	157034	131558	64546.9	60252.5	44716.9	43988.5	76350.6	82548	47022.4	59887.9	30675.6	103236	106858	103740	70548.1	63994.7	88921
Gbar_D03G011820	Omega-hydroxypalmitate O-feruloyl transferase -like protein	95259.6	90398.4	95242.2	79446	74598.5	195931	56000	43508.1	35652.7	56450.5	52453.5	52314.6	144163	87111.4	74631	69976.6	47352.6	145897
Gbar_A03G004800	ATP synthase 6 kDa subunit, mitochondrial	580085	517791	524746	467094	458223	329026	243577	369553	550547	195030	138971	256042	143178	366539	380807	325288	1	354569
Gbar_A05G013900	Developmentally regulated G-protein 1 isoform 1	95460.4	94308.7	106371	79249.2	160235	95795.4	120356	125058	141655	43416.3	36816.2	42772	60546.9	91412.8	76618.2	97334.1	1	139459
Gbar_A04G007550	putative xyloglucan endotransglucosylase/hydrolase 32 -like protein	107923	132797	135092	131147	116732	84983.3	42347.1	58665.1	93370.9	21791.9	18587	13832.8	45781	129928	61420.1	30452.2	1	33930.3
Gbar_D05G020900	Subtilisin-like serine endopeptidase family protein	62881.1	101942	89396.3	140205	157926	61015.2	37264	63357.6	68059.1	56479.9	16133.5	25428.4	59492.2	1	88673	37315.9	1	103031
Gbar_A11G025700	Germin-like protein subfamily 1 member 18	361867	1	950750	1522369	1.5525e+06	1.42428e+06	1.01649e+06	1	395713	1	65872.9	49758.9	1.47337e+06	1.32009e+06	66638.8	2.15614e+06	1	2.02964e+06
Gbar_A08G011730	3-oxoacyl-	361859	346735	379421	162554	184288	151068	313578	1	426807	23980.4	18471.1	1	58744.6	37810.1	32595.8	215580	1	234549
Gbar_A08G001270	60S ribosomal L7-4 -like protein	107927	112002	113086	201984	135277	1	64638.8	83477.1	168855	1	1	1	55910.1	168632	31436.5	83533.9	1	110878
Gbar_A05G041770	Subunit of exocyst complex 8 isoform 1	31405	31282.5	31585.1	783890	1	1	578655	200947	13300.7	29765.3	23962.7	35559	48021.4	265215	13471.7	860491	1	32585.8
Gbar_D05G012140	cinnamoyl-CoA reductase 4	42838.2	55981.2	51796.3	1	60164.6	1	63653.5	45752.7	70432.8	36299.6	24071.5	31242.4	99683.7	86618.7	80531.6	68535.6	53428.2	66129.3
Gbar_A06G005130	Senescence-related gene 1	52088.2	1	68696.1	1	81422.6	1	60531.5	1	1	21818.4	26969.4	36105.9	38262.6	57293.6	63785.6	46348.4	50324.2	39040.5
Gbar_D13G024170	FAD/NAD(P)-binding oxidoreductase family protein	51107.5	45243.4	58538.6	1	1	1	117985	1	1	1	1	1	82580.1	103023	91231.4	149615	171286	131813
Gbar_A09G002510	Uncharacterized protein TCM_018393	72063.2	87796.4	80147.3	95944.1	88124.1	79992.1	75175	95372.6	1	45617.5	44607.9	40401.6	68579.3	114427	64686	81997.1	1	105224
Gbar_D08G012660	Dynamin-related 5A	41779.1	42096.3	41760.6	58838.4	2694.48	1	1	1	10293.2	32372.7	9077.33	26025.5	23173.1	42443.7	39077.4	53324.8	44358.9	63234.9
Gbar_A04G007570	Phosphoadenosine phosphosulfate (PAPS) reductase family protein isoform 1	22567.4	36035.2	34625.6	22690.3	24420.2	1	1	14870.6	18325.8	22831.2	24968.2	10479.6	30735.8	27833.1	30019.2	28497	38907	38591
Gbar_D06G001010	hypothetical protein F383_01969	83007.8	102959	100025	76737	61848.2	68566.5	57375.4	91546.9	1	55165.3	50276.1	46075.7	48300.6	126069	90257	1	72754	95448.8
Gbar_A03G002480	hypothetical protein EUGRSUZ_D01836	102362	185918	145143	358778	168840	291361	200455	273110	151281	109589	110546	71899.5	218308	138466	1	1	167518	181962
Gbar_A08G023770	Upstream activation factor subunit UAF30	64318.9	142647	122985	159525	131791	172483	122030	146405	341718	46232.7	60612.8	49673	47865.5	88465.9	104191	1	128119	141468
Gbar_D13G006220	Nucleolin	53582.8	47983.6	40326.5	70073.7	66370.9	71243.1	89854.8	151838	205032	37309.4	34433.9	40872.2	37724	59090	110717	1	162166	103425
Gbar_A09G011180	Adipocyte plasma membrane-associated	71611	89285.6	77534.2	116608	1	108699	1	80617.5	124861	49608.9	45407.5	38216.4	68293.6	85178	92208.1	64824.6	89371.2	1
Gbar_A10G000470	DNA-damage-repaproteinir/toleration, chloroplastic -like protein	75327.2	68244.8	78729.9	181121	86925.3	124737	1	1	76752.1	59273.7	102269	136178	90877.8	85073.4	349652	154758	200805	418159
Gbar_A10G009920	Reticulan like protein B13, putative	38243.1	49858.5	68122.1	94773.3	84539.3	129559	1	1	77345.1	32934.1	40414.7	1	65883.2	56879.2	1	106945	97758.6	97726.4
Gbar_D05G004040	PREDICTED: 40S ribosomal protein S3-3	100731	94013.2	86511	128982	87563.5	126575	1	55655.4	159886	66296.9	70584.7	36600.2	61814.1	119348	81618.5	74986.8	137003	112110
Gbar_A08G002890	40S ribosomal S8	81460.5	100263	92531	137871	117421	89998.7	1	100718	123032	28552.6	42926.6	27780.3	85528.4	145833	91485.5	101168	65948.4	110718
Gbar_D05G030220	Chorismate synthase, chloroplastic -like protein	76469.1	83744.6	86504.9	86318.9	120440	119130	1	108127	1	39042.7	45813.6	47867.3	66304.6	80990.2	77555.6	82831.7	90732.5	107543
Gbar_A10G011400	tRNA (guanosine(18)-2&apos;-O)-methyltransferase	69614.4	66436	60955.7	54619.7	56079.3	71602	1	49255.7	1	40995	18159	64370.9	51745.8	85092.5	74595.6	1	55193.1	72982.1
Gbar_A13G021040	hypothetical protein F383_04752	61672.5	57483.5	56613.2	52467.6	42809.4	28483.2	1	37961.8	50222.3	18921.8	18304.8	10090.6	26142.3	76943.2	47153.2	28648.5	1	39061.7
Gbar_A04G005790	Alcohol dehydrogenase class-P -like protein	84882.6	59462.1	62146.1	1	83227.1	83413.1	57123.9	72922.7	1	44249.7	39376.6	32871.4	91476.8	71481	1	69032.3	81810.9	107216
Gbar_D09G009180	Methyl-CpG-binding domain-containing 10 -like protein	26823.9	25367.2	25791.7	1	1	138671	146187	150898	1	38843.5	97923.2	49728.8	189448	15095.3	1	114831	211684	108444
Gbar_A08G013320	Myosin-2	39395.2	31305	35492.2	4003.04	13679.7	1	110028	1	1	33944.6	33611.3	38028.1	53288.5	100207	80930.9	9062.99	121696	1
Gbar_D05G013810	Heat shock protein 60-3A isoform 1	24080.5	19554.2	23720.1	18672.8	10595.3	1	11108.6	1	1	10675.9	14031.1	6493.83	26366.6	26023.1	39255.3	8446.35	39192.6	1
Gbar_A07G016550	hypothetical protein F383_09796	22068.6	25612.4	18313	29241.4	26851.8	5527.72	15566	4255.46	1	7728.11	4086.95	1	12121	38525.9	9257.12	13820.1	7023.86	1
Gbar_A06G019910	Brassinosteroid insensitive 1-associated receptor kinase 1 isoform 1	72893.7	86741.4	73954.7	27252.5	1	27887.7	38314.8	16476.7	38910.8	19872.6	19979.6	1	96048.3	101447	70251.7	24295.5	143697	26270.2
Gbar_A04G000830	40S ribosomal S8	113697	122903	119788	47205.8	1	97621.5	81679.7	129332	176066	24968.3	33724.6	1	85227.3	197365	1	1	41428.3	125621
Gbar_A10G022010	Phenylalanine ammonia-lyase	10938.9	10344.4	24103.1	1	1	28019.6	98413.8	83239.4	65873	27751.6	29093.7	38374.8	77420	56160.2	48095.1	1	87709.7	74171.2
Gbar_A13G015990	Uridine 5&apos;-monophosphate synthase -like protein	28015.8	55891.5	23921	1	40746.9	53668.8	46592.8	52079.8	1	37643.5	24142.1	1	49976.2	38772.9	51936.3	1	218082	40913.2
Gbar_A11G009450	hypothetical protein F383_10492	42790.1	32946.1	30302.4	1	20625.7	77182.5	171291	216927	1	29843.3	23512.2	17168.9	45822.5	58693.5	42296.8	1	141881	329443
Gbar_A07G002780	TOM1-like protein 2	55372.8	33738.5	48378.5	71120.2	48324.9	60833.6	48516.5	48872	1	22947.9	24993.9	26710.7	65676.5	59540.9	69051.4	51789.9	72707.9	80767.3
Gbar_A09G012250	Heterogeneous nuclear ribonucleoprotein F	20693.2	49169.3	49253.9	41236.3	52224.3	52700.2	46458.2	50240.5	1	17780.3	20113.8	41793.2	56009.2	47204.9	41109.1	39227.5	72784.2	54579.8
Gbar_D01G003440	DNA-binding storekeeper protein-related transcriptional regulator, putative	36707.8	21288	37070.8	56207.2	52062.4	33048.8	31028.2	41161.5	1	20732.7	26719.2	18923.3	45156.8	53116.5	36876.4	29941.5	25877.4	51611.7
Gbar_A11G022940	RNA-binding 39	32921.5	36586.9	30069	35740.2	43963.2	44484.3	32859.9	55006.2	1	28290.4	26724.6	9700.78	40234.3	31833.6	27010.2	29549.8	35246.7	56616.3
Gbar_A07G020440	Nudix hydrolase isoform 1	1	1	1	1	1	49300.4	48248.9	59489.5	118369	16889.4	16293.8	1	1	39418.8	63191	54248.3	85411.7	83931.1
Gbar_A05G042030	CTC-interacting domain 11 isoform 1	161842	161009	154544	134059	132879	180172	158459	152560	348444	112725	110858	1	140124	193151	203057	187391	186450	210252
Gbar_A09G026780	60S ribosomal L7-4 -like protein	21261.5	24599.2	24298.6	55265.7	36186.8	28463.8	20449.3	20043.6	30049.6	6052.51	6070.93	1	10770	35802	10895.4	16762.8	14000.6	23637.9
Gbar_A05G011710	Dihydroflavonol-4-reductase	57685.6	72208.2	63025.1	23168.9	27529.2	37763.8	50365.4	47434.2	67271.6	28424.4	36795.2	29007.3	73884.5	86109.9	68717.5	43998.2	55662.1	47573.6
Gbar_A02G004980	UDP-glucuronic acid decarboxylase 1	72106.1	71102.8	76882.4	57997.9	62661.1	66057.7	70278.6	72490.7	112251	30152.2	28922.3	24487	45004.3	73795.1	59999.1	53914.1	46466.7	54886.2
Gbar_D02G010600	4-coumarate--CoA ligase-like 5	51862.2	55463.2	55247.7	78462.9	67063.4	58003.5	65256	58383.3	70970.1	54040.4	33668.1	30035.9	49885.9	85897.1	48571.2	84898.3	49246.7	57096
Gbar_A02G009460	Small nuclear ribonucleoprotein family protein	54689.4	50423.6	48451.2	52227.2	46687	47196.4	55328.4	51887.8	47848	40456.9	21969.2	21490.6	36495	63298.9	59416.6	47275.3	38296.8	48336.6
Gbar_A01G001790	Acyl-coenzyme A oxidase 3, peroxisomal -like protein	35062.7	44862.5	40881.1	89881	58551.3	50691.6	48965.8	62929.2	66722	26459.4	18267.8	16923.8	37988.5	53115	32029.9	34495.3	37547.5	45192.9
Gbar_D04G005880	Tudor/PWWP/MBT superfamily protein, putative isoform 1	47327	52433	45535.3	44079.5	48582	51979.6	50663.4	42457.2	78551.2	21895.7	35298.1	22881	44412.1	50510.6	56850.4	57932	54361.8	60147
Gbar_A10G017600	flowering promoting factor 1-like protein 2	23483.7	23279.4	21381.6	19338.3	26871.2	29028.3	44515.4	56944.7	34062.8	17724.3	20427.2	28091.3	38716.8	42887.1	38057.7	32931.5	38145.5	47624.9
Gbar_A11G005610	GTP-binding protein	26358.2	33129.1	38099.3	39704	31260.5	31207.9	26542.6	30127.9	39040.4	16401	13308.8	9864.27	15962.7	36761.8	22993.1	26308.6	20556	26113.5
Gbar_A13G007080	EXORDIUM like 2	36702	49927	68778.2	13453.8	14088.1	12209.5	7573.29	20212.6	179715	24007	24298	10240.3	60299.4	48401.6	28275.7	37027.2	26135.4	29057.8
Gbar_A01G012730	Dihydroneopterin aldolase -like protein	35641.9	28130.2	25523.7	24359.4	33824.3	27665.9	28445.2	24587.9	23533.8	9572.31	7260.5	8947.47	12258.4	22452.2	9908.36	18510.9	11449.8	21567.8
Gbar_D05G031900	cytochrome P450 monooxygenase	9325.58	14754.9	14269.1	43089.6	1	1	41830.4	47922	1	13790.9	9216.91	1	20707.2	17101.6	16183	68726.1	33072.7	1
Gbar_A03G018230	Alanyl-tRNA synthetase, putative	40092.6	36941	61525.6	63806.3	1	127754	1	1	1	31648.9	28646.9	42795.2	67515.9	52217	63176.3	179729	51148.8	165664
Gbar_A06G020310	Regulator of nonsense transcripts 3A	8873.52	7874.9	10318.6	1	1	1	1	1	1	5243.81	4140.6	1	5395.67	10266.4	8950.85	14110.3	9658.05	4846.64
Gbar_D09G006290	40S ribosomal S3a	23676.7	23616.5	25192.8	27372.3	18551.2	22803.3	1	1	1	1	13186.9	1	16493.1	29008.3	12906.7	17405.3	8577.49	1
Gbar_D13G024020	hypothetical protein F383_02144	27119.1	24299.2	33953.4	1	33477.8	39351.7	1	47066.9	1	1	46053.3	1	53729.8	28309	31986.4	1	31350.7	36534.2
Gbar_D05G011240	Squamous cell carcinoma antigen recognized by T-cells 3	15466.2	21635.3	14276	17373.1	24623	1	39124.6	26943.1	40885.8	1	8073.69	1	11773.2	20703.5	15570.5	1	19728.5	32937.8
Gbar_A11G028620	Eukaryotic translation initiation factor 3 subunit A	2369.18	2261.07	1	1	1	19109.6	1	1	1	1729.16	1	1	6353.1	3009.95	1494.95	4153.48	4140.48	1
Gbar_A08G003690	Phosphoenolpyruvate carboxylase family protein isoform 1	61721.2	74290.6	99245.9	1	1	1	1	1	1	330082	1	1	130288	1	135837	111563	118239	1
Gbar_A08G017820	Expansin-like B1	1	1	1	119122	1	381122	187104	1	1	1	1	1	1	103511	138764	1	313175	188612
